# Supplementary material for: Quantum anomalous Hall edge channels survive up to the Curie temperature
Source: Nat Commun. 2021 Sep 22;12:5599. doi: 10.1038/s41467-021-25912-w (PMC8458438; doi:10.1038/s41467-021-25912-w)
Supplement: Supplementary file 2 — Source Data [file 41467_2021_25912_MOESM2_ESM.zip]

Archive with 19 entries (19 files):
- Fig4a.xlsx
- Fig4b.xlsx
- Fig4c.xlsx
- Fig4d.xlsx
- Fig1b.xlsx
- Fig1c.xlsx
- Fig1d.xlsx
- Fig1e.xlsx
- Fig1f.xlsx
- Fig2a.xlsx
- Fig2b.xlsx
- Fig2c.xlsx
- Fig2d.xlsx
- Fig2e.xlsx
- Fig2f.xlsx
- Fig2g.xlsx
- Fig3a.xlsx
- Fig3b.xlsx
- Fig3c.xlsx
