# Supplementary material for: Quantum anomalous Hall edge channels survive up to the Curie temperature
Source: Nat Commun. 2021 Sep 22;12:5599. doi: 10.1038/s41467-021-25912-w (PMC8458438; doi:10.1038/s41467-021-25912-w)
Supplement: Supplementary file 2 — Source Data [file 41467_2021_25912_MOESM2_ESM.zip › Fig4a.xlsx]

## Sheet: Sheet1
	Data	Data	Data	Data	Data	Data			Simulation	Simulation	Simulation	Simulation	Simulation	Simulation
Gate	V_D	V_C	V_B	V_4	V_2	V_1		Gate	V_D	V_C	V_B	V_4	V_2	V_1
[V]	[normalized]	[normalized]	[normalized]	[normalized]	[normalized]	[normalized]		[V]	[normalized]	[normalized]	[normalized]	[normalized]	[normalized]	[normalized]
9	0.46716	0.3265	0.55352	0.53034	0.45548	0.68652		9	0.4727	0.29248	0.53704	0.5273	0.46296	0.70752
8.9	0.46716	0.32683	0.55371	0.5305	0.45551	0.68633		8	0.47157	0.29669	0.53947	0.52843	0.46053	0.70331
8.8	0.46724	0.32751	0.55421	0.53079	0.45553	0.68593		7	0.47075	0.29989	0.54134	0.52925	0.45866	0.70011
8.7	0.46739	0.32839	0.55483	0.53115	0.45554	0.68545		6	0.47031	0.30158	0.54236	0.52969	0.45764	0.69842
8.6	0.46753	0.32929	0.55549	0.53149	0.45554	0.6849		5	0.47021	0.30205	0.54261	0.52979	0.45739	0.69795
8.5	0.46768	0.33007	0.55615	0.53179	0.45551	0.68415		4	0.47048	0.30097	0.54197	0.52952	0.45803	0.69903
8.4	0.46779	0.33094	0.55677	0.53206	0.45548	0.68354		3	0.47139	0.29727	0.53986	0.52861	0.46014	0.70273
8.3	0.46789	0.33178	0.55734	0.5323	0.45545	0.68294		2	0.47383	0.28884	0.5348	0.52617	0.4652	0.71116
8.2	0.46806	0.33264	0.55802	0.53267	0.45554	0.68244		1	0.47809	0.28013	0.52737	0.52191	0.47263	0.71987
8.1	0.46826	0.33353	0.55867	0.53299	0.45563	0.68198		0	0.48225	0.27825	0.52113	0.51775	0.47887	0.72175
8	0.46846	0.33417	0.55931	0.53324	0.45565	0.68124		-1	0.48532	0.28029	0.51695	0.51468	0.48305	0.71971
7.9	0.46851	0.33497	0.55982	0.53347	0.45566	0.68082		-2	0.48753	0.28347	0.51409	0.51247	0.48591	0.71653
7.8	0.46856	0.33568	0.56033	0.53371	0.45567	0.68037		-3	0.48925	0.2875	0.51196	0.51075	0.48804	0.7125
7.7	0.46869	0.33642	0.56089	0.53399	0.45574	0.67996		-4	0.49065	0.29201	0.51027	0.50935	0.48973	0.70799
7.6	0.46888	0.33721	0.5615	0.53428	0.45582	0.67964		-5	0.49184	0.29733	0.50888	0.50816	0.49112	0.70267
7.5	0.46901	0.33786	0.56202	0.53451	0.45589	0.67925		-6	0.49284	0.30318	0.50773	0.50716	0.49227	0.69682
7.4	0.46921	0.33843	0.56259	0.53474	0.45597	0.67884		-7	0.49368	0.30935	0.50677	0.50632	0.49323	0.69065
7.3	0.46936	0.33904	0.56305	0.53498	0.45609	0.67853		-8	0.49437	0.31551	0.506	0.50563	0.494	0.68449
7.2	0.46947	0.3397	0.56346	0.53525	0.45625	0.67834		-9	0.49493	0.32148	0.50537	0.50507	0.49463	0.67852
7.1	0.46964	0.34031	0.56393	0.53553	0.45643	0.67817
7	0.46984	0.34077	0.56443	0.53575	0.45659	0.67789
6.9	0.47001	0.34117	0.56488	0.53589	0.45666	0.67759
6.8	0.47011	0.34155	0.56523	0.53603	0.45675	0.67733
6.7	0.47023	0.3419	0.56558	0.53621	0.45689	0.67711
6.6	0.47041	0.34223	0.56598	0.53636	0.45701	0.67693
6.5	0.47058	0.34256	0.56641	0.5365	0.45713	0.67685
6.4	0.4707	0.34288	0.56678	0.53669	0.45729	0.67683
6.3	0.4708	0.34312	0.56708	0.53682	0.45742	0.67673
6.2	0.47087	0.3433	0.56729	0.53691	0.45755	0.67663
6.1	0.47101	0.34346	0.56756	0.53707	0.45773	0.67656
6	0.47122	0.34376	0.5679	0.53716	0.45789	0.67667
5.9	0.47147	0.34394	0.56825	0.53727	0.45806	0.67671
5.8	0.47162	0.344	0.5685	0.53742	0.45829	0.67674
5.7	0.47172	0.34399	0.56869	0.53751	0.45848	0.67677
5.6	0.47168	0.34395	0.56872	0.53755	0.45864	0.67683
5.5	0.47177	0.34386	0.56885	0.53756	0.4588	0.67688
5.4	0.47186	0.34372	0.56892	0.53759	0.45895	0.67691
5.3	0.47197	0.34362	0.569	0.53762	0.45911	0.67706
5.2	0.47209	0.34352	0.56906	0.53763	0.45929	0.67728
5.1	0.4722	0.34332	0.56911	0.53763	0.45947	0.67751
5	0.47231	0.34307	0.56916	0.53771	0.45973	0.67772
4.9	0.47243	0.3428	0.56919	0.53774	0.45998	0.67797
4.8	0.47252	0.34249	0.5692	0.53771	0.46019	0.67828
4.7	0.4726	0.34213	0.56917	0.53766	0.46039	0.67863
4.6	0.47266	0.34169	0.56907	0.53761	0.46063	0.67897
4.5	0.47275	0.34126	0.56903	0.53761	0.4609	0.67941
4.4	0.47286	0.34079	0.56897	0.53758	0.46117	0.67988
4.3	0.47293	0.34025	0.56882	0.53751	0.46144	0.68033
4.2	0.47297	0.33963	0.56862	0.53745	0.46174	0.68075
4.1	0.47302	0.33894	0.56838	0.53735	0.46204	0.68121
4	0.47307	0.33821	0.56813	0.53719	0.46232	0.6818
3.9	0.47315	0.33743	0.5679	0.53706	0.46267	0.68249
3.8	0.47322	0.33656	0.56761	0.5369	0.46301	0.68324
3.7	0.47326	0.3356	0.56725	0.53665	0.46332	0.68397
3.6	0.47328	0.33453	0.5668	0.53639	0.46367	0.68472
3.5	0.47332	0.33339	0.56634	0.53616	0.46408	0.68564
3.4	0.47338	0.33215	0.56586	0.53586	0.46447	0.68663
3.3	0.47347	0.33082	0.56534	0.53553	0.46491	0.68772
3.2	0.4736	0.32942	0.56482	0.53515	0.46533	0.68892
3.1	0.4737	0.32787	0.56421	0.53474	0.46582	0.69018
3	0.47378	0.32617	0.56346	0.53429	0.46635	0.69141
2.9	0.47393	0.32443	0.56276	0.53385	0.46695	0.69284
2.8	0.47409	0.32259	0.56199	0.53341	0.46762	0.69438
2.7	0.47415	0.32062	0.56105	0.53289	0.46825	0.69597
2.6	0.47429	0.31856	0.5601	0.5322	0.4688	0.69764
2.5	0.47442	0.31641	0.55904	0.53149	0.46941	0.69936
2.4	0.47454	0.31428	0.55791	0.53078	0.47007	0.7012
2.3	0.47466	0.31204	0.5567	0.53	0.47071	0.703
2.2	0.47476	0.3097	0.55542	0.52912	0.47124	0.70473
2.1	0.47486	0.30735	0.5541	0.52833	0.47185	0.70646
2	0.47501	0.30507	0.55276	0.52753	0.47245	0.70822
1.9	0.47513	0.30278	0.55134	0.52673	0.47304	0.7099
1.8	0.47544	0.30055	0.55001	0.52592	0.47358	0.71152
1.7	0.4755	0.29836	0.54849	0.52505	0.47408	0.71305
1.6	0.47543	0.29626	0.54685	0.52406	0.47443	0.71444
1.5	0.47546	0.29429	0.5453	0.52313	0.47482	0.71576
1.4	0.47552	0.29241	0.54378	0.52229	0.47523	0.71697
1.3	0.47564	0.29058	0.54234	0.5215	0.47564	0.71802
1.2	0.47572	0.28897	0.54088	0.52064	0.47596	0.71911
1.1	0.47574	0.28745	0.53939	0.51968	0.47615	0.72005
1	0.4757	0.286	0.5379	0.51872	0.47632	0.72082
0.9	0.47574	0.2846	0.53647	0.51793	0.47659	0.7214
0.8	0.47588	0.28334	0.53522	0.51717	0.47686	0.72199
0.7	0.47614	0.28236	0.53406	0.51641	0.47709	0.7227
0.6	0.47615	0.28131	0.53275	0.51565	0.47729	0.72313
0.5	0.47613	0.28033	0.53145	0.51492	0.47748	0.72341
0.4	0.47611	0.2795	0.53021	0.5142	0.47766	0.72375
0.3	0.47611	0.27875	0.52903	0.51344	0.47776	0.72405
0.2	0.47622	0.27805	0.52796	0.51278	0.47791	0.72416
0.1	0.47633	0.27741	0.52696	0.51214	0.47805	0.72419
1.8567e-18	0.4764	0.27685	0.52601	0.51152	0.4782	0.72426
-0.1	0.4765	0.27638	0.52512	0.51097	0.47839	0.72437
-0.2	0.47666	0.27598	0.52429	0.51046	0.47859	0.7245
-0.3	0.47693	0.27566	0.52361	0.50994	0.47877	0.72466
-0.4	0.47698	0.27535	0.52277	0.50947	0.47895	0.72464
-0.5	0.47704	0.27507	0.52198	0.50903	0.47913	0.7246
-0.6	0.47715	0.2748	0.5213	0.50855	0.47924	0.72452
-0.7	0.4773	0.27464	0.52065	0.5081	0.47934	0.72453
-0.8	0.47747	0.27454	0.52005	0.50779	0.47959	0.72453
-0.9	0.47764	0.27445	0.51947	0.50747	0.47981	0.72455
-1	0.47779	0.27436	0.51893	0.5071	0.48	0.72452
-1.1	0.47797	0.2743	0.51842	0.5068	0.48021	0.7245
-1.2	0.47819	0.27429	0.51799	0.50654	0.48043	0.72442
-1.3	0.47837	0.2743	0.51752	0.50625	0.48063	0.7243
-1.4	0.4785	0.27431	0.51704	0.50594	0.48081	0.72418
-1.5	0.47867	0.27436	0.5166	0.50565	0.48101	0.72405
-1.6	0.47881	0.27446	0.51616	0.50544	0.48126	0.72393
-1.7	0.47899	0.27439	0.51577	0.50523	0.4815	0.72361
-1.8	0.47923	0.27457	0.51544	0.50503	0.48174	0.72357
-1.9	0.47944	0.27476	0.51511	0.50482	0.48194	0.72345
-2	0.47964	0.27496	0.51478	0.50463	0.48216	0.72333
-2.1	0.47975	0.27516	0.51441	0.50463	0.48258	0.72317
-2.2	0.47998	0.27534	0.51412	0.50443	0.48282	0.72296
-2.3	0.48021	0.27554	0.51386	0.50417	0.48296	0.72276
-2.4	0.48043	0.2758	0.5136	0.50393	0.48314	0.72256
-2.5	0.48062	0.27605	0.51332	0.50375	0.48334	0.72231
-2.6	0.4808	0.27632	0.51305	0.50353	0.48351	0.72208
-2.7	0.48101	0.2766	0.51282	0.50344	0.48378	0.72184
-2.8	0.48125	0.2769	0.51263	0.50332	0.48402	0.72163
-2.9	0.48145	0.27723	0.51243	0.5032	0.48425	0.72145
-3	0.48168	0.27757	0.51223	0.50293	0.48433	0.72126
-3.1	0.48197	0.27791	0.51208	0.50291	0.48463	0.72104
-3.2	0.48222	0.27826	0.51192	0.50289	0.48495	0.72078
-3.3	0.48237	0.27857	0.51169	0.50279	0.48518	0.72042
-3.4	0.48251	0.27892	0.51145	0.50266	0.48537	0.72007
-3.5	0.48273	0.27935	0.5113	0.50259	0.48562	0.71978
-3.6	0.48295	0.27978	0.51116	0.50259	0.48593	0.7195
-3.7	0.48315	0.28025	0.511	0.50255	0.4862	0.71925
-3.8	0.48339	0.28071	0.51089	0.50249	0.48644	0.71892
-3.9	0.48359	0.28111	0.51074	0.50235	0.48662	0.71854
-4	0.48376	0.28156	0.51058	0.50217	0.48674	0.71818
-4.1	0.48399	0.28205	0.51047	0.50216	0.48699	0.71786
-4.2	0.48418	0.28251	0.51033	0.50217	0.48725	0.71749
-4.3	0.48439	0.28299	0.5102	0.50215	0.4875	0.71714
-4.4	0.48464	0.28347	0.51013	0.50216	0.48775	0.71677
-4.5	0.48485	0.28396	0.51005	0.50206	0.48794	0.71639
-4.6	0.4851	0.28447	0.51	0.50197	0.48811	0.71602
-4.7	0.48531	0.28498	0.50991	0.50194	0.48833	0.71559
-4.8	0.48549	0.28549	0.50979	0.50187	0.48853	0.71516
-4.9	0.48572	0.28603	0.50975	0.50186	0.48881	0.71473
-5	0.48592	0.28658	0.50968	0.50184	0.4891	0.7143
-5.1	0.48614	0.28715	0.50962	0.50181	0.48936	0.71388
-5.2	0.48636	0.28772	0.50956	0.50182	0.48964	0.7135
-5.3	0.48656	0.2883	0.50951	0.50184	0.48991	0.7131
-5.4	0.48668	0.28887	0.50941	0.50188	0.49019	0.71263
-5.5	0.48692	0.28947	0.50939	0.50197	0.49051	0.71219
-5.6	0.48719	0.29008	0.50941	0.50192	0.49073	0.71177
-5.7	0.48742	0.29068	0.50938	0.50199	0.49101	0.71131
-5.8	0.4876	0.29127	0.50932	0.50214	0.4914	0.71084
-5.9	0.48781	0.29187	0.5093	0.50203	0.49153	0.71038
-6	0.48809	0.29246	0.50936	0.50194	0.49168	0.70993
-6.1	0.48832	0.29311	0.50939	0.50186	0.49182	0.70955
-6.2	0.48851	0.29373	0.50937	0.50187	0.49205	0.70913
-6.3	0.48865	0.29433	0.5093	0.50186	0.49223	0.70865
-6.4	0.48876	0.295	0.50923	0.50181	0.49237	0.70823
-6.5	0.48893	0.29557	0.50921	0.50178	0.49254	0.70771
-6.6	0.48915	0.29616	0.50922	0.5018	0.49274	0.7072
-6.7	0.48934	0.29678	0.50924	0.50183	0.49297	0.70673
-6.8	0.48954	0.29744	0.50925	0.50189	0.49322	0.7063
-6.9	0.48965	0.29808	0.50918	0.50194	0.49344	0.70584
-7	0.48982	0.2987	0.50918	0.50196	0.49364	0.70536
-7.1	0.49	0.29929	0.50916	0.50191	0.49377	0.70481
-7.2	0.49021	0.29991	0.5092	0.50193	0.49397	0.70433
-7.3	0.49043	0.30042	0.50925	0.502	0.49422	0.70375
-7.4	0.49058	0.3011	0.50925	0.50207	0.49446	0.70334
-7.5	0.49074	0.30176	0.50927	0.50213	0.49467	0.70294
-7.6	0.49093	0.30239	0.50929	0.50216	0.49485	0.70247
-7.7	0.49115	0.30301	0.50934	0.5022	0.49507	0.70199
-7.8	0.49137	0.30361	0.5094	0.50227	0.4953	0.70157
-7.9	0.49157	0.30424	0.50945	0.50232	0.4955	0.70118
-8	0.49172	0.30487	0.50948	0.50239	0.49573	0.70079
-8.1	0.49192	0.30548	0.50956	0.50244	0.49593	0.70033
-8.2	0.49208	0.30605	0.50957	0.50242	0.49606	0.69981
-8.3	0.49225	0.30669	0.50958	0.50245	0.49623	0.69933
-8.4	0.49243	0.30733	0.50961	0.50248	0.4964	0.69889
-8.5	0.4926	0.30794	0.50967	0.50258	0.49663	0.69844
-8.6	0.49273	0.3085	0.50968	0.50261	0.49679	0.69793
-8.7	0.49287	0.30906	0.50969	0.50265	0.49697	0.69746
-8.8	0.49306	0.30963	0.50976	0.50272	0.49716	0.69703
-8.9	0.49321	0.31021	0.5098	0.50278	0.49737	0.69663
-9	0.49334	0.31079	0.50982	0.50282	0.49752	0.6962
