# Supplementary material for: Quantum anomalous Hall edge channels survive up to the Curie temperature
Source: Nat Commun. 2021 Sep 22;12:5599. doi: 10.1038/s41467-021-25912-w (PMC8458438; doi:10.1038/s41467-021-25912-w)
Supplement: Supplementary file 2 — Source Data [file 41467_2021_25912_MOESM2_ESM.zip › Fig4b.xlsx]

## Sheet: Sheet1
	Data	Data	Data	Data	Data	Data			Simulation	Simulation	Simulation	Simulation	Simulation	Simulation
Gate	V_D	V_B	V_4	V_3	V_2	V_1		Gate	V_D	V_B	V_4	V_3	V_2	V_1
[V]	[normalized]	[normalized]	[normalized]	[normalized]	[normalized]	[normalized]		[V]	[normalized]	[normalized]	[normalized]	[normalized]	[normalized]	[normalized]
9	0.40387	0.57135	0.48332	0.28899	0.48928	0.68923		9	0.43502	0.56498	0.5	0.28551	0.5	0.71449
8.9	0.40372	0.57162	0.48332	0.28921	0.48933	0.68904		8	0.43133	0.56867	0.5	0.28883	0.5	0.71117
8.8	0.40349	0.57218	0.4833	0.2897	0.48937	0.68871		7	0.42855	0.57145	0.5	0.29133	0.5	0.70867
8.7	0.40314	0.57276	0.4835	0.29024	0.4896	0.68825		6	0.42703	0.57297	0.5	0.29261	0.5	0.70739
8.6	0.4027	0.57328	0.4836	0.29072	0.48972	0.68766		5	0.42667	0.57333	0.5	0.29299	0.5	0.70701
8.5	0.40234	0.57387	0.48367	0.29121	0.48984	0.6871		4	0.42762	0.57238	0.5	0.29216	0.5	0.70784
8.4	0.40207	0.57453	0.48385	0.29173	0.49003	0.68657		3	0.43075	0.56925	0.5	0.28928	0.5	0.71072
8.3	0.40177	0.57512	0.48411	0.2923	0.49032	0.6861		2	0.43849	0.56151	0.5	0.28265	0.5	0.71735
8.2	0.40148	0.57572	0.48431	0.29285	0.49056	0.68563		1	0.45045	0.54955	0.5	0.27618	0.5	0.72382
8.1	0.40115	0.57625	0.48436	0.29331	0.49064	0.68513		0	0.46099	0.53901	0.5	0.2758	0.5	0.7242
8	0.40089	0.57681	0.48443	0.29377	0.49073	0.68466		-1	0.46829	0.53171	0.5	0.27866	0.5	0.72134
7.9	0.40066	0.57738	0.48461	0.29422	0.49096	0.68423		-2	0.4734	0.5266	0.5	0.28231	0.5	0.71769
7.8	0.40041	0.57791	0.48478	0.29467	0.49119	0.68385		-3	0.47726	0.52274	0.5	0.28664	0.5	0.71336
7.7	0.40021	0.57848	0.48491	0.2951	0.49138	0.6835		-4	0.48037	0.51963	0.5	0.29135	0.5	0.70865
7.6	0.40004	0.57901	0.48496	0.29552	0.49147	0.68313		-5	0.48295	0.51705	0.5	0.29682	0.5	0.70318
7.5	0.39995	0.57955	0.4851	0.29593	0.49165	0.6828		-6	0.4851	0.5149	0.5	0.30279	0.5	0.69721
7.4	0.3998	0.58002	0.48529	0.29631	0.49188	0.6825		-7	0.4869	0.5131	0.5	0.30904	0.5	0.69096
7.3	0.39966	0.58049	0.48545	0.29663	0.4921	0.68218		-8	0.48837	0.51163	0.5	0.31525	0.5	0.68475
7.2	0.39953	0.5809	0.48558	0.29694	0.49228	0.68188		-9	0.48955	0.51045	0.5	0.32128	0.5	0.67872
7.1	0.39945	0.58133	0.48578	0.29729	0.49252	0.68174
7	0.3994	0.58181	0.486	0.29769	0.4928	0.68171
6.9	0.39939	0.58227	0.48618	0.29794	0.49302	0.68144
6.8	0.39934	0.58262	0.48632	0.29804	0.4932	0.68103
6.7	0.39915	0.58277	0.48647	0.29827	0.49339	0.68085
6.6	0.39918	0.58314	0.48656	0.29872	0.49353	0.68096
6.5	0.3993	0.58359	0.48668	0.29895	0.49369	0.68092
6.4	0.39938	0.58397	0.48688	0.29907	0.49394	0.68086
6.3	0.3994	0.58428	0.48709	0.29922	0.4942	0.6808
6.2	0.39939	0.5845	0.48733	0.29934	0.49447	0.6807
6.1	0.39943	0.58467	0.48746	0.29939	0.49464	0.68058
6	0.3995	0.58485	0.48756	0.29947	0.49476	0.68054
5.9	0.3996	0.58505	0.48768	0.29958	0.4949	0.68063
5.8	0.39975	0.58529	0.48777	0.29968	0.49504	0.68074
5.7	0.39993	0.58554	0.48795	0.29972	0.49526	0.68083
5.6	0.40011	0.58573	0.4882	0.29976	0.49556	0.68105
5.5	0.40015	0.5857	0.48828	0.29968	0.49568	0.68105
5.4	0.40027	0.58578	0.48827	0.29962	0.49572	0.68112
5.3	0.40049	0.58594	0.48829	0.29954	0.49578	0.68126
5.2	0.40073	0.58606	0.48848	0.29952	0.496	0.68149
5.1	0.40099	0.58616	0.48875	0.29953	0.49629	0.68183
5	0.40125	0.58621	0.48893	0.2994	0.49651	0.68212
4.9	0.40155	0.58626	0.48903	0.29921	0.49667	0.68234
4.8	0.40187	0.58629	0.48916	0.29905	0.49683	0.68264
4.7	0.40216	0.58626	0.48928	0.29886	0.497	0.68293
4.6	0.40249	0.58622	0.48938	0.29859	0.49716	0.6832
4.5	0.40286	0.5862	0.4895	0.2984	0.49734	0.68364
4.4	0.40322	0.58613	0.48966	0.29813	0.49754	0.68412
4.3	0.40365	0.58611	0.48988	0.29783	0.4978	0.6847
4.2	0.40405	0.58595	0.4899	0.29743	0.49786	0.68514
4.1	0.40439	0.5856	0.48986	0.29698	0.49789	0.68553
4	0.40484	0.58528	0.49003	0.29655	0.49811	0.68605
3.9	0.40534	0.58499	0.49019	0.2961	0.49834	0.68667
3.8	0.40595	0.58475	0.49028	0.29559	0.49851	0.68733
3.7	0.40659	0.58446	0.49021	0.295	0.49853	0.6879
3.6	0.40729	0.58412	0.4902	0.29437	0.49861	0.6885
3.5	0.4079	0.58363	0.49026	0.29356	0.49879	0.68912
3.4	0.40862	0.58314	0.4903	0.29281	0.49897	0.68995
3.3	0.40935	0.58255	0.49021	0.29202	0.49899	0.6909
3.2	0.41025	0.58204	0.49034	0.29115	0.49923	0.69201
3.1	0.4112	0.58147	0.49042	0.29019	0.49943	0.69313
3	0.4122	0.58076	0.49033	0.28906	0.49949	0.69421
2.9	0.4132	0.57991	0.4902	0.28786	0.49954	0.69536
2.8	0.41424	0.57898	0.49018	0.28663	0.49968	0.69668
2.7	0.41543	0.5781	0.49025	0.28541	0.49989	0.69809
2.6	0.41672	0.57717	0.49024	0.28411	0.50001	0.69951
2.5	0.41798	0.57603	0.49015	0.28276	0.50006	0.70091
2.4	0.41923	0.57473	0.49007	0.28134	0.50012	0.70235
2.3	0.42056	0.57337	0.48998	0.27991	0.50018	0.70386
2.2	0.42194	0.57199	0.48989	0.27852	0.50021	0.70541
2.1	0.42334	0.57055	0.48979	0.27711	0.50021	0.70695
2	0.42471	0.56903	0.48966	0.27572	0.50017	0.70853
1.9	0.42614	0.56749	0.48957	0.27427	0.50013	0.71005
1.8	0.42748	0.56582	0.48944	0.27291	0.50004	0.7115
1.7	0.42877	0.56406	0.48927	0.2716	0.4999	0.71288
1.6	0.43005	0.56236	0.48915	0.27034	0.49977	0.71411
1.5	0.43137	0.56069	0.4891	0.26915	0.49968	0.71526
1.4	0.43273	0.55904	0.48901	0.26809	0.49953	0.71642
1.3	0.43394	0.55726	0.48884	0.26714	0.49931	0.71746
1.2	0.43508	0.55549	0.48865	0.26626	0.49905	0.71835
1.1	0.4363	0.55389	0.48855	0.26543	0.49886	0.71906
1	0.43747	0.55233	0.48848	0.2647	0.49874	0.71975
0.9	0.43855	0.55074	0.48839	0.26407	0.49858	0.72041
0.8	0.43951	0.54911	0.48826	0.26353	0.49834	0.721
0.7	0.4405	0.5476	0.48814	0.26305	0.49812	0.72146
0.6	0.44149	0.54613	0.48813	0.26266	0.49799	0.72186
0.5	0.4425	0.54481	0.48802	0.26236	0.49778	0.72228
0.4	0.44341	0.54343	0.488	0.26204	0.49764	0.72243
0.3	0.44438	0.5422	0.488	0.26186	0.49754	0.72266
0.2	0.44528	0.54098	0.48804	0.26168	0.49747	0.72283
0.1	0.44603	0.53973	0.48804	0.2616	0.49735	0.72299
1.8567e-18	0.44684	0.53862	0.48802	0.26154	0.49721	0.72316
-0.1	0.44767	0.5376	0.48796	0.26149	0.49703	0.72323
-0.2	0.44846	0.53659	0.48792	0.26149	0.4969	0.72328
-0.3	0.44927	0.53565	0.48792	0.26147	0.49681	0.72318
-0.4	0.45002	0.53475	0.48792	0.2615	0.49673	0.72317
-0.5	0.45063	0.53375	0.48791	0.26158	0.49666	0.72326
-0.6	0.45117	0.53277	0.48793	0.26169	0.49657	0.72328
-0.7	0.45187	0.532	0.48787	0.26179	0.49641	0.72321
-0.8	0.45256	0.53125	0.48797	0.26188	0.49642	0.72316
-0.9	0.45321	0.53052	0.48805	0.26206	0.49643	0.72321
-1	0.45389	0.52985	0.48807	0.26221	0.49637	0.7231
-1.1	0.45456	0.52926	0.48813	0.26236	0.49636	0.72302
-1.2	0.45514	0.5286	0.48819	0.26252	0.49635	0.72296
-1.3	0.45561	0.52788	0.48822	0.26271	0.4963	0.72289
-1.4	0.45612	0.52723	0.48824	0.26292	0.49628	0.72271
-1.5	0.45665	0.52662	0.48822	0.26311	0.49621	0.72245
-1.6	0.45713	0.52598	0.48817	0.26323	0.49609	0.72216
-1.7	0.45757	0.52535	0.48816	0.26343	0.49603	0.72199
-1.8	0.45802	0.52478	0.48826	0.26371	0.49608	0.7219
-1.9	0.45849	0.52426	0.48837	0.26395	0.49613	0.72168
-2	0.45898	0.52374	0.48824	0.26414	0.49594	0.72139
-2.1	0.45937	0.52319	0.48822	0.26435	0.49585	0.72111
-2.2	0.45974	0.52265	0.48825	0.26463	0.49583	0.72092
-2.3	0.46018	0.52221	0.48839	0.26495	0.49592	0.72074
-2.4	0.46064	0.52178	0.48854	0.26522	0.49602	0.7205
-2.5	0.46103	0.52129	0.48857	0.26547	0.49602	0.72018
-2.6	0.46139	0.52077	0.48855	0.26576	0.49595	0.71986
-2.7	0.46181	0.52034	0.48858	0.2661	0.49593	0.71963
-2.8	0.46221	0.51993	0.48857	0.26639	0.49587	0.71936
-2.9	0.46256	0.51947	0.48859	0.26671	0.49587	0.71907
-3	0.46294	0.51908	0.48863	0.26709	0.49589	0.71884
-3.1	0.46337	0.51873	0.48873	0.26746	0.49595	0.71853
-3.2	0.46379	0.51841	0.48885	0.26784	0.49603	0.71821
-3.3	0.46409	0.51796	0.48886	0.26822	0.49601	0.71787
-3.4	0.46442	0.51755	0.4888	0.26861	0.49591	0.71751
-3.5	0.46484	0.51729	0.48887	0.26902	0.49596	0.7172
-3.6	0.4653	0.51705	0.48903	0.26939	0.49611	0.71687
-3.7	0.46564	0.5167	0.48912	0.26973	0.49617	0.71646
-3.8	0.46589	0.51628	0.48911	0.2701	0.49614	0.71606
-3.9	0.46622	0.51595	0.48912	0.2705	0.49613	0.71571
-4	0.46655	0.51563	0.48913	0.2709	0.49611	0.7153
-4.1	0.46687	0.51532	0.48916	0.2713	0.49612	0.71489
-4.2	0.46714	0.51498	0.48916	0.27171	0.4961	0.71448
-4.3	0.46749	0.51468	0.48914	0.27215	0.49606	0.71408
-4.4	0.46779	0.51433	0.48917	0.27261	0.49608	0.71369
-4.5	0.46799	0.51394	0.48915	0.27302	0.49608	0.71323
-4.6	0.46826	0.51365	0.48914	0.27347	0.49606	0.71282
-4.7	0.46869	0.51349	0.48916	0.27393	0.49603	0.71246
-4.8	0.46901	0.51324	0.48918	0.27439	0.49598	0.71206
-4.9	0.46923	0.5129	0.4892	0.27486	0.49599	0.7116
-5	0.46946	0.51255	0.48929	0.27534	0.49608	0.71116
-5.1	0.46978	0.51233	0.48936	0.27586	0.49615	0.71074
-5.2	0.47012	0.51216	0.48941	0.27638	0.49617	0.7103
-5.3	0.47029	0.51186	0.48944	0.27684	0.49619	0.70976
-5.4	0.47051	0.51158	0.48946	0.27732	0.49621	0.70925
-5.5	0.4708	0.51138	0.48947	0.27784	0.49623	0.70878
-5.6	0.471	0.51111	0.48952	0.27836	0.49626	0.70825
-5.7	0.47118	0.51086	0.48962	0.27884	0.49636	0.70764
-5.8	0.47148	0.51072	0.48965	0.27932	0.4964	0.70707
-5.9	0.47181	0.51059	0.48965	0.27984	0.4964	0.70655
-6	0.47203	0.51035	0.48957	0.28036	0.49633	0.70604
-6.1	0.47214	0.51004	0.48956	0.28085	0.4963	0.70547
-6.2	0.47232	0.50981	0.48962	0.28133	0.49635	0.7049
-6.3	0.4726	0.50968	0.48964	0.28186	0.49637	0.70437
-6.4	0.47285	0.50951	0.48969	0.28238	0.49641	0.70386
-6.5	0.47301	0.50924	0.4897	0.28286	0.49641	0.70329
-6.6	0.47315	0.50897	0.48972	0.28331	0.49641	0.70269
-6.7	0.4733	0.50871	0.48972	0.28379	0.49639	0.70211
-6.8	0.47341	0.50844	0.4897	0.28428	0.49637	0.70154
-6.9	0.47357	0.50825	0.48971	0.28475	0.49638	0.70095
-7	0.47382	0.50816	0.4898	0.28526	0.49645	0.70048
-7.1	0.47401	0.50801	0.48988	0.28582	0.49653	0.70005
-7.2	0.47412	0.50779	0.48987	0.28635	0.49651	0.69952
-7.3	0.47422	0.50755	0.48983	0.28683	0.49649	0.69892
-7.4	0.47444	0.50743	0.48981	0.28723	0.49647	0.69819
-7.5	0.47477	0.50742	0.48997	0.28789	0.49661	0.69789
-7.6	0.475	0.50735	0.49009	0.28854	0.49672	0.6976
-7.7	0.47527	0.5073	0.49014	0.28913	0.49675	0.6972
-7.8	0.47543	0.50715	0.49013	0.28967	0.49674	0.69672
-7.9	0.47551	0.50695	0.49019	0.29017	0.49679	0.69618
-8	0.47565	0.50681	0.49015	0.2906	0.49674	0.69554
-8.1	0.4759	0.50678	0.4902	0.2911	0.49677	0.6951
-8.2	0.47601	0.50662	0.49013	0.29157	0.49668	0.69453
-8.3	0.47609	0.50641	0.49011	0.29207	0.49665	0.69399
-8.4	0.47623	0.50629	0.49016	0.2926	0.49668	0.69351
-8.5	0.47636	0.50614	0.49008	0.29301	0.49661	0.69285
-8.6	0.47649	0.50598	0.49008	0.29349	0.49661	0.69234
-8.7	0.47657	0.50578	0.4901	0.29397	0.49663	0.69186
-8.8	0.47661	0.50556	0.49011	0.29444	0.49663	0.69135
-8.9	0.47669	0.5054	0.49004	0.29485	0.49656	0.69073
-9	0.4768	0.50529	0.49	0.29531	0.49652	0.69024
