# Supplementary material for: Quantum anomalous Hall edge channels survive up to the Curie temperature
Source: Nat Commun. 2021 Sep 22;12:5599. doi: 10.1038/s41467-021-25912-w (PMC8458438; doi:10.1038/s41467-021-25912-w)
Supplement: Supplementary file 2 — Source Data [file 41467_2021_25912_MOESM2_ESM.zip › Fig4c.xlsx]

## Sheet: Sheet1
	Data	Data	Data	Data	Data	Data			Simulation	Simulation	Simulation	Simulation	Simulation	Simulation
Gate	V_D	V_C	V_B	V_3	V_2	V_1		Gate	V_D	V_C	V_B	V_3	V_2	V_1
[V]	[normalized]	[normalized]	[normalized]	[normalized]	[normalized]	[normalized]		[V]	[normalized]	[normalized]	[normalized]	[normalized]	[normalized]	[normalized]
9	0.32479	0.46148	0.62177	0.40027	0.55814	0.70343		9	0.29123	0.44604	0.60085	0.39915	0.55396	0.70877
8.9	0.32505	0.46165	0.6219	0.40035	0.55818	0.70336		8	0.29336	0.44787	0.60237	0.39763	0.55213	0.70664
8.8	0.32559	0.46209	0.62228	0.40055	0.55831	0.70318		7	0.295	0.44928	0.60355	0.39645	0.55072	0.705
8.7	0.32632	0.46266	0.62275	0.40071	0.55837	0.703		6	0.29584	0.45003	0.60422	0.39578	0.54997	0.70416
8.6	0.32694	0.46323	0.62318	0.40088	0.55841	0.70269		5	0.29611	0.45024	0.60436	0.39564	0.54976	0.70389
8.5	0.32751	0.46381	0.62359	0.40099	0.55837	0.70236		4	0.29556	0.44975	0.60395	0.39605	0.55025	0.70444
8.4	0.32815	0.46436	0.62402	0.40112	0.55836	0.70207		3	0.29362	0.44813	0.60264	0.39736	0.55187	0.70638
8.3	0.32876	0.46488	0.62445	0.40124	0.55837	0.70182		2	0.28954	0.44446	0.59938	0.40062	0.55554	0.71046
8.2	0.32931	0.46539	0.62486	0.40135	0.55835	0.70148		1	0.28749	0.44045	0.59342	0.40658	0.55955	0.71251
8.1	0.32984	0.46579	0.62516	0.40145	0.5583	0.70109		0	0.29137	0.43902	0.58667	0.41333	0.56098	0.70863
8	0.33045	0.46627	0.62553	0.40159	0.5583	0.70083		-1	0.2973	0.43921	0.58112	0.41888	0.56079	0.7027
7.9	0.33103	0.46676	0.62596	0.40177	0.55837	0.70064		-2	0.30314	0.43995	0.57677	0.42323	0.56005	0.69686
7.8	0.33156	0.46724	0.62638	0.40199	0.5585	0.70044		-3	0.30908	0.44105	0.57302	0.42698	0.55895	0.69092
7.7	0.33212	0.46788	0.62696	0.40238	0.55882	0.70029		-4	0.31503	0.44234	0.56964	0.43036	0.55766	0.68497
7.6	0.33267	0.46847	0.62752	0.40258	0.55896	0.70018		-5	0.32144	0.44391	0.56637	0.43363	0.55609	0.67856
7.5	0.33324	0.46901	0.62796	0.40272	0.55901	0.7001		-6	0.32806	0.44565	0.56323	0.43677	0.55435	0.67194
7.4	0.33374	0.46949	0.62838	0.40284	0.55903	0.69996		-7	0.33476	0.4475	0.56024	0.43976	0.5525	0.66524
7.3	0.33425	0.46995	0.62877	0.40307	0.55921	0.69988		-8	0.3412	0.44934	0.55747	0.44253	0.55066	0.6588
7.2	0.33474	0.47041	0.62918	0.40332	0.5594	0.69979		-9	0.34729	0.45112	0.55495	0.44505	0.54888	0.65271
7.1	0.3352	0.47091	0.62964	0.40357	0.55961	0.6997
7	0.33559	0.47131	0.63006	0.40382	0.55985	0.69961
6.9	0.33591	0.47154	0.63027	0.40398	0.55999	0.69949
6.8	0.33617	0.47185	0.63054	0.40405	0.56002	0.69933
6.7	0.33646	0.47213	0.63083	0.40414	0.56007	0.6992
6.6	0.3368	0.47234	0.63106	0.4043	0.56022	0.69914
6.5	0.33713	0.47277	0.63149	0.40453	0.56044	0.69916
6.4	0.33737	0.47318	0.63192	0.40477	0.56069	0.69924
6.3	0.33766	0.47351	0.63229	0.40499	0.56091	0.69937
6.2	0.33788	0.47379	0.63257	0.4052	0.56111	0.69944
6.1	0.33802	0.474	0.63281	0.40534	0.56123	0.69946
6	0.33814	0.47415	0.63299	0.40548	0.56139	0.69949
5.9	0.33829	0.4744	0.63325	0.40564	0.5616	0.69959
5.8	0.33842	0.47457	0.63349	0.40581	0.56182	0.69969
5.7	0.33851	0.47466	0.63363	0.40596	0.56203	0.69976
5.6	0.33852	0.47479	0.63378	0.40615	0.56228	0.69987
5.5	0.33857	0.47483	0.63388	0.40637	0.56254	0.70004
5.4	0.3386	0.47502	0.63411	0.40647	0.56269	0.70019
5.3	0.33859	0.47512	0.63431	0.40648	0.56274	0.7003
5.2	0.33855	0.47498	0.63429	0.40665	0.56303	0.70046
5.1	0.3385	0.47494	0.63435	0.40695	0.56343	0.70063
5	0.33846	0.47503	0.63457	0.40722	0.5638	0.70088
4.9	0.33834	0.47508	0.63471	0.40737	0.56406	0.70113
4.8	0.33821	0.47508	0.63483	0.40754	0.56435	0.70139
4.7	0.33803	0.47507	0.63492	0.40767	0.56461	0.70168
4.6	0.33788	0.475	0.63497	0.40783	0.56491	0.70205
4.5	0.33768	0.47493	0.63506	0.40795	0.56514	0.70239
4.4	0.33745	0.47486	0.63516	0.40817	0.56554	0.70272
4.3	0.33718	0.47474	0.6352	0.4084	0.56595	0.70306
4.2	0.33681	0.47453	0.63516	0.40863	0.56631	0.70339
4.1	0.33643	0.47439	0.63517	0.40883	0.56667	0.70372
4	0.33605	0.47423	0.63517	0.40906	0.56709	0.70414
3.9	0.33564	0.47399	0.6351	0.40931	0.56755	0.70462
3.8	0.33521	0.47378	0.63513	0.40961	0.56808	0.70515
3.7	0.33476	0.47362	0.6352	0.4099	0.56861	0.70577
3.6	0.33422	0.47338	0.6352	0.41018	0.56911	0.70641
3.5	0.33364	0.47308	0.63514	0.41044	0.56963	0.70705
3.4	0.33302	0.47274	0.63508	0.41074	0.57021	0.70776
3.3	0.3323	0.47238	0.63502	0.41111	0.57089	0.70852
3.2	0.3315	0.47198	0.63496	0.41147	0.57159	0.70926
3.1	0.33068	0.47154	0.63493	0.41186	0.57234	0.71014
3	0.32983	0.47122	0.63498	0.41228	0.57315	0.71112
2.9	0.32891	0.47082	0.63497	0.41268	0.57395	0.71216
2.8	0.32786	0.46999	0.63454	0.41294	0.57463	0.71316
2.7	0.32672	0.46914	0.63411	0.41333	0.57543	0.71407
2.6	0.3256	0.4683	0.63369	0.4138	0.57633	0.7151
2.5	0.32442	0.46743	0.63325	0.4141	0.57709	0.71615
2.4	0.3232	0.46652	0.63278	0.41434	0.57777	0.71721
2.3	0.32192	0.4656	0.63224	0.41454	0.57841	0.71827
2.2	0.32064	0.46451	0.63151	0.41472	0.57899	0.71924
2.1	0.31933	0.46337	0.63072	0.41488	0.57951	0.72015
2	0.31799	0.46223	0.62993	0.41502	0.58004	0.721
1.9	0.31669	0.46105	0.62902	0.41515	0.58051	0.72177
1.8	0.31551	0.45995	0.62812	0.4153	0.58092	0.72259
1.7	0.31438	0.45887	0.62718	0.41543	0.58126	0.72338
1.6	0.31323	0.45766	0.62612	0.41548	0.58147	0.72394
1.5	0.31219	0.45654	0.6251	0.41551	0.58163	0.7244
1.4	0.31128	0.4554	0.62398	0.41555	0.58176	0.72477
1.3	0.31042	0.45425	0.62276	0.41564	0.58186	0.72503
1.2	0.3096	0.45326	0.62168	0.41574	0.58193	0.72525
1.1	0.30887	0.45231	0.62061	0.41578	0.58188	0.72538
1	0.30819	0.45135	0.61946	0.41578	0.58173	0.72534
0.9	0.30769	0.45045	0.61834	0.41585	0.58164	0.72536
0.8	0.30723	0.44949	0.61709	0.41591	0.58147	0.72522
0.7	0.30677	0.44858	0.61589	0.41596	0.58129	0.72502
0.6	0.30636	0.44776	0.61472	0.41594	0.58101	0.72477
0.5	0.30596	0.44694	0.61356	0.41586	0.58064	0.72442
0.4	0.30562	0.44609	0.61236	0.41584	0.5803	0.72401
0.3	0.30531	0.44532	0.61121	0.41591	0.58006	0.72357
0.2	0.30511	0.4447	0.61019	0.416	0.57982	0.72316
0.1	0.30498	0.44403	0.60913	0.41609	0.57955	0.72273
1.8567e-18	0.30487	0.44346	0.60817	0.41614	0.57925	0.72225
-0.1	0.3048	0.44294	0.60726	0.41623	0.57897	0.72176
-0.2	0.30471	0.44241	0.60631	0.41634	0.57871	0.72116
-0.3	0.30476	0.44189	0.60537	0.41651	0.57851	0.72072
-0.4	0.30484	0.44136	0.60446	0.41658	0.57821	0.7203
-0.5	0.30485	0.44095	0.60365	0.41663	0.57788	0.71979
-0.6	0.3049	0.44064	0.60294	0.41675	0.57766	0.7193
-0.7	0.30498	0.44023	0.60212	0.4169	0.57746	0.71878
-0.8	0.30512	0.43993	0.60142	0.41708	0.57729	0.71834
-0.9	0.30527	0.43964	0.60074	0.41724	0.57708	0.71789
-1	0.30542	0.43931	0.59999	0.4174	0.57685	0.71738
-1.1	0.30558	0.43904	0.5993	0.4176	0.57668	0.71688
-1.2	0.30575	0.4388	0.59868	0.4178	0.57655	0.71641
-1.3	0.30593	0.43857	0.59806	0.41797	0.57635	0.71594
-1.4	0.30613	0.43834	0.59738	0.41805	0.57603	0.7154
-1.5	0.30636	0.43813	0.59672	0.41821	0.57578	0.71486
-1.6	0.3066	0.43797	0.59615	0.41841	0.57559	0.71429
-1.7	0.30688	0.4378	0.5956	0.41866	0.57546	0.71378
-1.8	0.30719	0.4378	0.59522	0.41893	0.57535	0.71332
-1.9	0.30752	0.4377	0.59471	0.41916	0.57519	0.7129
-2	0.30784	0.43757	0.59412	0.41939	0.57501	0.71243
-2.1	0.30819	0.43747	0.5936	0.41955	0.57479	0.71196
-2.2	0.30849	0.43732	0.59307	0.4197	0.57456	0.71141
-2.3	0.30877	0.43716	0.59251	0.41993	0.5744	0.7108
-2.4	0.30911	0.43721	0.59211	0.42022	0.5743	0.71025
-2.5	0.30951	0.43713	0.59162	0.42053	0.5742	0.70981
-2.6	0.30991	0.43713	0.5912	0.42081	0.57408	0.70932
-2.7	0.31033	0.43716	0.59081	0.42109	0.5739	0.7088
-2.8	0.31075	0.43717	0.59038	0.4214	0.57376	0.70826
-2.9	0.3112	0.43719	0.58996	0.42174	0.57368	0.70775
-3	0.31162	0.43722	0.58952	0.42203	0.57355	0.70718
-3.1	0.31206	0.43726	0.58912	0.4223	0.57342	0.70662
-3.2	0.31251	0.43733	0.58876	0.42262	0.57331	0.7061
-3.3	0.31296	0.4374	0.58838	0.4229	0.57314	0.70548
-3.4	0.31347	0.43744	0.58793	0.42318	0.57297	0.70495
-3.5	0.31398	0.43743	0.58748	0.42347	0.57284	0.70441
-3.6	0.31448	0.43751	0.58707	0.42382	0.57275	0.70384
-3.7	0.31503	0.43764	0.58674	0.42419	0.5727	0.70334
-3.8	0.31558	0.43772	0.58641	0.42453	0.57261	0.70289
-3.9	0.31609	0.43777	0.58601	0.42481	0.57243	0.70232
-4	0.31657	0.4379	0.5857	0.4251	0.57225	0.70168
-4.1	0.31708	0.43803	0.58537	0.42546	0.57217	0.70108
-4.2	0.31764	0.43829	0.58514	0.42579	0.57207	0.70053
-4.3	0.31824	0.43843	0.58479	0.42617	0.57196	0.69999
-4.4	0.31888	0.43858	0.58445	0.42663	0.57194	0.69949
-4.5	0.31951	0.43877	0.58419	0.42698	0.57185	0.69899
-4.6	0.32009	0.43892	0.58385	0.42731	0.57172	0.69844
-4.7	0.32065	0.43903	0.58349	0.42759	0.57152	0.6978
-4.8	0.32121	0.43914	0.58312	0.42786	0.57136	0.69715
-4.9	0.32174	0.43929	0.58277	0.42818	0.57122	0.69647
-5	0.32243	0.43951	0.5825	0.4286	0.57118	0.696
-5.1	0.32311	0.43976	0.58227	0.42904	0.57116	0.69554
-5.2	0.3238	0.43999	0.58203	0.42945	0.57111	0.69503
-5.3	0.32443	0.4402	0.58174	0.4298	0.571	0.69443
-5.4	0.32503	0.4404	0.58142	0.43013	0.57087	0.69377
-5.5	0.32563	0.4406	0.58109	0.4305	0.57077	0.69308
-5.6	0.32626	0.44078	0.58079	0.43089	0.57069	0.69245
-5.7	0.32691	0.44097	0.58051	0.43129	0.57063	0.69187
-5.8	0.32762	0.4412	0.58028	0.43168	0.57054	0.69133
-5.9	0.32831	0.44147	0.58004	0.43205	0.57041	0.69075
-6	0.32894	0.4417	0.57975	0.43236	0.57021	0.69007
-6.1	0.32956	0.44191	0.57949	0.43268	0.57002	0.68947
-6.2	0.33025	0.44216	0.57925	0.4331	0.56998	0.68896
-6.3	0.33094	0.44239	0.57896	0.43353	0.56992	0.68842
-6.4	0.33162	0.44251	0.57862	0.43396	0.56989	0.6879
-6.5	0.3323	0.44283	0.57845	0.43436	0.56982	0.68736
-6.6	0.33294	0.44305	0.57825	0.43474	0.56974	0.68677
-6.7	0.33356	0.44331	0.57802	0.43507	0.5696	0.68612
-6.8	0.33419	0.44361	0.57784	0.43542	0.56949	0.68553
-6.9	0.33479	0.44387	0.57763	0.43577	0.56939	0.68491
-7	0.33552	0.44417	0.57747	0.43621	0.5694	0.68446
-7.1	0.33627	0.44445	0.5773	0.43663	0.5694	0.68403
-7.2	0.33697	0.44472	0.5771	0.437	0.56933	0.68352
-7.3	0.33761	0.44498	0.57689	0.43736	0.56922	0.68297
-7.4	0.33826	0.44527	0.57669	0.43772	0.5691	0.6824
-7.5	0.33892	0.44552	0.57647	0.43811	0.56902	0.68181
-7.6	0.33959	0.44579	0.57627	0.4385	0.56898	0.6813
-7.7	0.34028	0.44609	0.5761	0.4389	0.56895	0.68085
-7.8	0.34092	0.44634	0.57591	0.43927	0.56887	0.68037
-7.9	0.34159	0.44661	0.57573	0.43962	0.56878	0.67996
-8	0.34211	0.44684	0.57555	0.44	0.56873	0.67935
-8.1	0.34262	0.44706	0.5753	0.44025	0.56856	0.67868
-8.2	0.34321	0.44725	0.57503	0.44053	0.56842	0.67811
-8.3	0.34382	0.44752	0.57484	0.44089	0.56834	0.67763
-8.4	0.34455	0.44786	0.57482	0.44136	0.56843	0.67735
-8.5	0.34518	0.44808	0.57466	0.44168	0.56831	0.67686
-8.6	0.34573	0.44825	0.57443	0.44193	0.56811	0.67625
-8.7	0.34632	0.4485	0.57423	0.44226	0.56804	0.67573
-8.8	0.34686	0.44874	0.57404	0.44262	0.56799	0.67519
-8.9	0.34749	0.449	0.5739	0.44299	0.56798	0.67478
-9	0.34809	0.44934	0.57384	0.4433	0.56787	0.67432
