# Supplementary material for: Quantum anomalous Hall edge channels survive up to the Curie temperature
Source: Nat Commun. 2021 Sep 22;12:5599. doi: 10.1038/s41467-021-25912-w (PMC8458438; doi:10.1038/s41467-021-25912-w)
Supplement: Supplementary file 2 — Source Data [file 41467_2021_25912_MOESM2_ESM.zip › Fig4d.xlsx]

## Sheet: Sheet1
	Data	Data	Data	Data	Data	Data			Simulation	Simulation	Simulation	Simulation	Simulation	Simulation
Gate	V_C	V_B	V_4	V_3	V_2	V_1		Gate	V_C	V_B	V_4	V_3	V_2	V_1
[V]	[normalized]	[normalized]	[normalized]	[normalized]	[normalized]	[normalized]		[V]	[normalized]	[normalized]	[normalized]	[normalized]	[normalized]	[normalized]
9	0.52223	0.64803	0.378	0.47851	0.60206	0.70854		9	0.51272	0.63284	0.3562	0.47633	0.59645	0.71658
8.9	0.5224	0.64804	0.37815	0.47856	0.60195	0.70823		8	0.51775	0.6358	0.36132	0.47936	0.59741	0.71546
8.8	0.52311	0.64846	0.37867	0.4789	0.60201	0.70794		7	0.52153	0.63802	0.36515	0.48164	0.59813	0.71462
8.7	0.52394	0.64898	0.37951	0.47948	0.60226	0.70783		6	0.52357	0.63926	0.36717	0.48286	0.59855	0.71424
8.6	0.52483	0.64954	0.38042	0.4801	0.60254	0.70776		5	0.52407	0.63953	0.36771	0.48317	0.59863	0.71409
8.5	0.52568	0.65006	0.38127	0.4806	0.6027	0.7075		4	0.52279	0.63877	0.36643	0.4824	0.59838	0.71435
8.4	0.52649	0.65054	0.38207	0.48106	0.60283	0.70722		3	0.51852	0.63629	0.36205	0.47982	0.59759	0.71536
8.3	0.52724	0.65098	0.38287	0.48158	0.60304	0.70702		2	0.50804	0.62997	0.35161	0.47354	0.59547	0.71739
8.2	0.52794	0.65141	0.38364	0.48217	0.60333	0.70687		1	0.49279	0.6188	0.33888	0.46489	0.5909	0.71691
8.1	0.52865	0.65188	0.38443	0.48274	0.60359	0.70671		0	0.48081	0.60706	0.33259	0.45884	0.58509	0.71134
8	0.52928	0.65226	0.38509	0.4832	0.60375	0.70639		-1	0.47343	0.59787	0.33116	0.4556	0.58005	0.70449
7.9	0.53003	0.65275	0.3858	0.4836	0.60387	0.70621		-2	0.46878	0.59092	0.33171	0.45385	0.57599	0.69814
7.8	0.53078	0.65324	0.38656	0.4841	0.60412	0.70616		-3	0.46575	0.58517	0.3336	0.45302	0.57244	0.69186
7.7	0.53146	0.65368	0.38731	0.48468	0.60447	0.70615		-4	0.46368	0.58016	0.33625	0.45272	0.5692	0.68567
7.6	0.53204	0.65409	0.38798	0.4852	0.60478	0.7061		-5	0.46245	0.57552	0.33988	0.45295	0.56603	0.6791
7.5	0.53262	0.65449	0.38863	0.48572	0.60511	0.70602		-6	0.46183	0.57123	0.34417	0.45357	0.56296	0.67236
7.4	0.53329	0.65496	0.3893	0.48619	0.60538	0.706		-7	0.4617	0.56726	0.34891	0.45446	0.56002	0.66557
7.3	0.53391	0.65542	0.38994	0.48653	0.60554	0.70606		-8	0.46193	0.5637	0.35375	0.45552	0.55729	0.65907
7.2	0.53441	0.65576	0.39038	0.4869	0.60572	0.70589		-9	0.46241	0.56054	0.35854	0.45667	0.5548	0.65293
7.1	0.53493	0.65612	0.39086	0.48735	0.60602	0.70584
7	0.53543	0.65648	0.39145	0.48784	0.60638	0.706
6.9	0.53583	0.65675	0.39193	0.48822	0.60666	0.70602
6.8	0.53618	0.65699	0.39229	0.48846	0.60677	0.70589
6.7	0.53655	0.65725	0.39262	0.48874	0.60691	0.70573
6.6	0.53696	0.65757	0.39302	0.48908	0.60715	0.70575
6.5	0.53743	0.65798	0.3935	0.48946	0.60746	0.70598
6.4	0.53786	0.65834	0.39392	0.48981	0.60777	0.70615
6.3	0.53812	0.65854	0.39423	0.49007	0.60797	0.70618
6.2	0.53834	0.65872	0.39446	0.49033	0.60818	0.70617
6.1	0.53863	0.65898	0.39471	0.49051	0.60833	0.70623
6	0.53899	0.65932	0.39488	0.49065	0.60846	0.70625
5.9	0.53915	0.6595	0.39504	0.49081	0.6086	0.70634
5.8	0.53913	0.65953	0.39523	0.49096	0.60877	0.7065
5.7	0.53925	0.65968	0.39538	0.49109	0.60894	0.70667
5.6	0.53945	0.65988	0.39546	0.49122	0.60912	0.7068
5.5	0.53957	0.66004	0.39544	0.49133	0.60929	0.70682
5.4	0.53953	0.66009	0.39534	0.49137	0.60939	0.70677
5.3	0.53952	0.66018	0.39536	0.49139	0.60948	0.70691
5.2	0.53953	0.66029	0.39536	0.49143	0.60962	0.70713
5.1	0.53945	0.66035	0.39527	0.49145	0.60975	0.70731
5	0.53927	0.66028	0.39512	0.49134	0.60977	0.70742
4.9	0.53912	0.66024	0.39495	0.49122	0.6098	0.70759
4.8	0.539	0.66029	0.39478	0.49119	0.60993	0.70781
4.7	0.53888	0.66035	0.39454	0.49117	0.61009	0.70804
4.6	0.53872	0.66042	0.39421	0.49111	0.61023	0.70822
4.5	0.53851	0.66045	0.39389	0.49098	0.6103	0.7085
4.4	0.53827	0.66044	0.39356	0.49083	0.61035	0.70882
4.3	0.53795	0.66036	0.39318	0.49062	0.61039	0.70912
4.2	0.53756	0.66022	0.39274	0.49041	0.61044	0.70937
4.1	0.537	0.65995	0.39219	0.49018	0.61048	0.70958
4	0.53661	0.65992	0.39163	0.48986	0.61048	0.70994
3.9	0.53623	0.65995	0.39115	0.4896	0.61059	0.71046
3.8	0.53577	0.65989	0.39047	0.48926	0.61072	0.71085
3.7	0.53505	0.65959	0.3896	0.48885	0.61076	0.7111
3.6	0.53428	0.6593	0.38867	0.48838	0.61078	0.71146
3.5	0.53351	0.65909	0.38768	0.48786	0.6108	0.7119
3.4	0.53269	0.65887	0.38663	0.48733	0.61085	0.71245
3.3	0.53173	0.65854	0.38546	0.48679	0.61093	0.71301
3.2	0.5306	0.6581	0.38418	0.48605	0.61088	0.71355
3.1	0.52947	0.65771	0.38285	0.48537	0.61096	0.71422
3	0.5283	0.65731	0.38139	0.48469	0.61111	0.71494
2.9	0.52694	0.65678	0.37979	0.48388	0.61117	0.71562
2.8	0.52535	0.65608	0.37801	0.48281	0.611	0.71624
2.7	0.5239	0.6556	0.37621	0.48172	0.61087	0.71704
2.6	0.52237	0.65508	0.37442	0.48058	0.61072	0.71799
2.5	0.52055	0.65425	0.37242	0.47944	0.61058	0.71873
2.4	0.51855	0.65326	0.37027	0.47819	0.61038	0.71935
2.3	0.51644	0.65217	0.36805	0.47681	0.61003	0.71998
2.2	0.5144	0.65117	0.36573	0.47541	0.60967	0.72049
2.1	0.51234	0.65012	0.36361	0.47406	0.60935	0.72117
2	0.51018	0.64897	0.36147	0.47266	0.60898	0.72178
1.9	0.50789	0.64766	0.3593	0.47117	0.60847	0.72232
1.8	0.50554	0.6462	0.35714	0.4696	0.60782	0.72275
1.7	0.50332	0.64485	0.35506	0.46814	0.60727	0.72321
1.6	0.50111	0.64344	0.35302	0.46672	0.60669	0.7235
1.5	0.49889	0.64196	0.351	0.46526	0.60604	0.7237
1.4	0.49673	0.6405	0.34911	0.46385	0.60536	0.72394
1.3	0.49459	0.63899	0.34737	0.46243	0.60461	0.72415
1.2	0.49251	0.63745	0.34563	0.461	0.60381	0.72412
1.1	0.49028	0.6357	0.34391	0.45952	0.60286	0.72391
1	0.48819	0.63401	0.34224	0.45822	0.60197	0.72361
0.9	0.48628	0.63248	0.3407	0.45701	0.60114	0.72336
0.8	0.48448	0.631	0.33929	0.45581	0.60029	0.72312
0.7	0.48265	0.62943	0.33793	0.45462	0.59941	0.72273
0.6	0.4808	0.62777	0.33666	0.45348	0.59854	0.72232
0.5	0.47907	0.6262	0.33546	0.45235	0.59764	0.7218
0.4	0.47767	0.62493	0.33432	0.45129	0.59677	0.7213
0.3	0.47601	0.62338	0.33326	0.4502	0.59582	0.72078
0.2	0.47433	0.62174	0.33212	0.4492	0.59493	0.72004
0.1	0.47268	0.62014	0.33104	0.44822	0.59405	0.71933
1.8567e-18	0.47114	0.61867	0.33006	0.44723	0.59312	0.71866
-0.1	0.46974	0.61732	0.32919	0.44631	0.59229	0.71807
-0.2	0.46848	0.61604	0.32839	0.44546	0.59148	0.71744
-0.3	0.46723	0.61478	0.32762	0.4446	0.59061	0.71676
-0.4	0.46592	0.61346	0.32691	0.44381	0.5898	0.71614
-0.5	0.46475	0.61222	0.32623	0.44308	0.58906	0.71546
-0.6	0.46382	0.61121	0.3256	0.44243	0.5884	0.71484
-0.7	0.4629	0.61018	0.32495	0.44177	0.58769	0.71418
-0.8	0.46189	0.60908	0.32443	0.44115	0.58698	0.71361
-0.9	0.46087	0.608	0.32395	0.44053	0.58628	0.71308
-1	0.45992	0.607	0.32352	0.43998	0.58568	0.71252
-1.1	0.45904	0.60606	0.3231	0.43949	0.58511	0.71196
-1.2	0.45814	0.60504	0.32271	0.43897	0.58447	0.71137
-1.3	0.45729	0.60406	0.32235	0.4385	0.5839	0.71078
-1.4	0.45649	0.6031	0.32201	0.43806	0.58334	0.71011
-1.5	0.45577	0.6022	0.32167	0.43767	0.58282	0.70945
-1.6	0.45505	0.60131	0.32133	0.43725	0.58227	0.70877
-1.7	0.45436	0.60044	0.32108	0.43676	0.58164	0.70819
-1.8	0.45369	0.59962	0.32087	0.43631	0.58104	0.70763
-1.9	0.45307	0.5988	0.32068	0.43599	0.5806	0.70705
-2	0.45241	0.59802	0.32046	0.43569	0.58014	0.70641
-2.1	0.4518	0.59725	0.32028	0.43539	0.5797	0.70579
-2.2	0.45131	0.59658	0.32014	0.43514	0.5793	0.70526
-2.3	0.45082	0.59593	0.32003	0.43488	0.57884	0.7047
-2.4	0.45032	0.5952	0.31991	0.43451	0.57828	0.70404
-2.5	0.44978	0.59441	0.31982	0.43423	0.57776	0.7034
-2.6	0.44927	0.59366	0.31982	0.43403	0.57732	0.70288
-2.7	0.4488	0.59298	0.31981	0.43387	0.57693	0.70231
-2.8	0.44846	0.59239	0.31982	0.43378	0.57664	0.70172
-2.9	0.44812	0.59177	0.31982	0.43358	0.57622	0.70111
-3	0.4477	0.5911	0.31981	0.43333	0.57575	0.70046
-3.1	0.44724	0.59041	0.31977	0.43306	0.57525	0.69981
-3.2	0.44688	0.5898	0.31978	0.43284	0.57482	0.69917
-3.3	0.4465	0.58916	0.31984	0.43272	0.57442	0.69852
-3.4	0.44615	0.58855	0.31994	0.43268	0.5741	0.6979
-3.5	0.44589	0.58801	0.32009	0.43265	0.5738	0.69732
-3.6	0.44567	0.58747	0.32025	0.43255	0.57343	0.69675
-3.7	0.44543	0.58691	0.32042	0.43242	0.57301	0.69618
-3.8	0.44511	0.58628	0.32057	0.43231	0.57261	0.69555
-3.9	0.44479	0.58566	0.32074	0.43225	0.57228	0.69495
-4	0.44447	0.58507	0.32096	0.4322	0.57196	0.69441
-4.1	0.44426	0.5846	0.32118	0.4322	0.57167	0.69382
-4.2	0.44407	0.58411	0.32134	0.43219	0.57139	0.69314
-4.3	0.44384	0.58356	0.3215	0.43192	0.57081	0.69243
-4.4	0.44359	0.58297	0.32172	0.43187	0.57046	0.69179
-4.5	0.44341	0.58239	0.32194	0.43186	0.57014	0.69113
-4.6	0.44321	0.58182	0.32211	0.43187	0.56983	0.69037
-4.7	0.44302	0.58129	0.32234	0.43187	0.56949	0.68968
-4.8	0.44289	0.58084	0.32271	0.43199	0.56929	0.68915
-4.9	0.44266	0.58025	0.32303	0.43201	0.56899	0.68854
-5	0.44269	0.57992	0.32329	0.43198	0.56863	0.6879
-5.1	0.44253	0.57947	0.32354	0.43199	0.56831	0.68723
-5.2	0.44232	0.57895	0.32385	0.43202	0.568	0.68663
-5.3	0.44216	0.57843	0.32418	0.43206	0.56769	0.68599
-5.4	0.44206	0.57797	0.32454	0.43213	0.56739	0.68532
-5.5	0.44207	0.57762	0.32491	0.43229	0.56721	0.6847
-5.6	0.44213	0.57731	0.32524	0.43242	0.567	0.68409
-5.7	0.44194	0.57676	0.32558	0.43244	0.56663	0.68346
-5.8	0.44177	0.57621	0.32594	0.4324	0.56622	0.68279
-5.9	0.44168	0.57571	0.32628	0.43243	0.5659	0.68209
-6	0.44158	0.57523	0.32659	0.43257	0.56569	0.68138
-6.1	0.44157	0.57487	0.32696	0.43272	0.5655	0.68079
-6.2	0.44155	0.57446	0.32738	0.43282	0.56525	0.68022
-6.3	0.44159	0.57406	0.32778	0.43289	0.56493	0.67961
-6.4	0.44155	0.57364	0.32814	0.43293	0.56459	0.67891
-6.5	0.44145	0.57319	0.32849	0.433	0.56429	0.67821
-6.6	0.44137	0.57275	0.32889	0.4331	0.56403	0.67759
-6.7	0.44136	0.57241	0.32931	0.43323	0.56378	0.67696
-6.8	0.4415	0.57218	0.3297	0.43341	0.5636	0.67632
-6.9	0.44158	0.57187	0.33011	0.43362	0.56344	0.67572
-7	0.44153	0.57143	0.33051	0.43371	0.56315	0.67512
-7.1	0.44147	0.571	0.33091	0.43376	0.56282	0.6745
-7.2	0.44146	0.5706	0.33132	0.43383	0.56253	0.67386
-7.3	0.44145	0.57022	0.33172	0.43399	0.56233	0.67321
-7.4	0.44146	0.56986	0.33214	0.43414	0.5621	0.67259
-7.5	0.44157	0.56964	0.33252	0.43433	0.5619	0.67202
-7.6	0.44174	0.5694	0.33303	0.43449	0.56169	0.67158
-7.7	0.44178	0.56903	0.33347	0.43465	0.56147	0.67099
-7.8	0.44173	0.56857	0.33383	0.43474	0.56118	0.67033
-7.9	0.44177	0.56824	0.33423	0.43494	0.56101	0.66975
-8	0.44181	0.56793	0.33464	0.43507	0.5608	0.66916
-8.1	0.44186	0.5676	0.33508	0.43523	0.56058	0.66859
-8.2	0.44197	0.56735	0.33553	0.4354	0.56041	0.66806
-8.3	0.44208	0.56711	0.33599	0.43558	0.56023	0.66753
-8.4	0.4421	0.56676	0.33647	0.43568	0.55996	0.66706
-8.5	0.44202	0.56632	0.33685	0.43568	0.55963	0.66647
-8.6	0.44207	0.56602	0.33722	0.43589	0.55953	0.66589
-8.7	0.44225	0.56586	0.33762	0.43612	0.55945	0.66535
-8.8	0.44238	0.56565	0.33801	0.43627	0.55927	0.66484
-8.9	0.44241	0.56535	0.33843	0.43634	0.55898	0.66431
-9	0.44245	0.56501	0.33886	0.43649	0.55879	0.6638
