# Supplementary material for: Quantum anomalous Hall edge channels survive up to the Curie temperature
Source: Nat Commun. 2021 Sep 22;12:5599. doi: 10.1038/s41467-021-25912-w (PMC8458438; doi:10.1038/s41467-021-25912-w)
Supplement: Supplementary file 2 — Source Data [file 41467_2021_25912_MOESM2_ESM.zip › Fig1b.xlsx]

## Sheet: Sheet1
Gate	I_A-1 / V_A-1
[V]	[e^2/h]
9	0.00113
8.9	0.000984793
8.8	0.0011
8.7	0.0011
8.6	0.00148
8.5	0.00137
8.4	0.00129
8.3	0.0015
8.2	0.00136
8.1	0.00103
8	0.00111
7.9	0.00109
7.8	0.00121
7.7	0.00138
7.6	0.00161
7.5	0.00114
7.4	0.00104
7.3	0.00070595
7.2	0.00084248
7.1	0.00122
7	0.00118
6.9	0.00122
6.8	0.00131
6.7	0.00121
6.6	0.00111
6.5	0.000865528
6.4	0.00103
6.3	0.00106
6.2	0.00116
6.1	0.00114
6	0.00106
5.9	0.00103
5.8	0.00104
5.7	0.00127
5.6	0.00145
5.5	0.00126
5.4	0.00118
5.3	0.00134
5.2	0.00159
5.1	0.00156
5	0.0011
4.9	0.00142
4.8	0.0015
4.7	0.00114
4.6	0.0013
4.5	0.00108
4.4	0.000618753
4.3	0.000742651
4.2	0.00102
4.1	0.00103
4	0.000860089
3.9	0.000815386
3.8	0.000683824
3.7	0.000872123
3.6	0.00147
3.5	0.00117
3.4	0.000993725
3.3	0.000904723
3.2	0.00102
3.1	0.00147
3	0.00157
2.9	0.00116
2.8	0.000966909
2.7	0.000821173
2.6	0.0011
2.5	0.00125
2.4	0.000894372
2.3	0.000781679
2.2	0.000628831
2.1	0.000808427
2	0.000480095
1.9	0.000989121
1.8	0.00135
1.7	0.00114
1.6	0.00139
1.5	0.00161
1.4	0.0017
1.3	0.00147
1.2	0.00145
1.1	0.00125
1	0.0012
0.9	0.00126
0.8	0.00118
0.7	0.00142
0.6	0.00114
0.5	0.00133
0.4	0.00109
0.3	0.00133
0.2	0.00116
0.1	0.00114
1.8567e-18	0.00114
-0.1	0.00121
-0.2	0.00126
-0.3	0.00126
-0.4	0.00103
-0.5	0.00136
-0.6	0.00128
-0.7	0.00142
-0.8	0.00155
-0.9	0.00149
-1	0.00165
-1.1	0.00179
-1.2	0.00178
-1.3	0.00166
-1.4	0.00198
-1.5	0.0019
-1.6	0.002
-1.7	0.00243
-1.8	0.0027
-1.9	0.00319
-2	0.00377
-2.1	0.00439
-2.2	0.00428
-2.3	0.00468
-2.4	0.00529
-2.5	0.0061
-2.6	0.00675
-2.7	0.0071
-2.8	0.00788
-2.9	0.00882
-3	0.01008
-3.1	0.01148
-3.2	0.01322
-3.3	0.01496
-3.4	0.01667
-3.5	0.01877
-3.6	0.02108
-3.7	0.02371
-3.8	0.02671
-3.9	0.03021
-4	0.03357
-4.1	0.03774
-4.2	0.04247
-4.3	0.048
-4.4	0.05404
-4.5	0.06023
-4.6	0.06702
-4.7	0.07454
-4.8	0.08299
-4.9	0.09247
-5	0.10165
-5.1	0.11156
-5.2	0.12246
-5.3	0.13454
-5.4	0.14706
-5.5	0.15958
-5.6	0.17237
-5.7	0.18549
-5.8	0.19883
-5.9	0.21289
-6	0.22606
-6.1	0.23932
-6.2	0.25201
-6.3	0.26422
-6.4	0.27667
-6.5	0.28712
-6.6	0.29776
-6.7	0.308
-6.8	0.31751
-6.9	0.32654
-7	0.3339
-7.1	0.34117
-7.2	0.34841
-7.3	0.35489
-7.4	0.36043
-7.5	0.3659
-7.6	0.3713
-7.7	0.37522
-7.8	0.379
-7.9	0.38269
-8	0.3855
-8.1	0.38798
-8.2	0.38942
-8.3	0.39043
-8.4	0.39154
-8.5	0.39206
-8.6	0.3931
-8.7	0.39428
-8.8	0.39539
-8.9	0.3958
-9	0.39608
