# Supplementary material for: Quantum anomalous Hall edge channels survive up to the Curie temperature
Source: Nat Commun. 2021 Sep 22;12:5599. doi: 10.1038/s41467-021-25912-w (PMC8458438; doi:10.1038/s41467-021-25912-w)
Supplement: Supplementary file 2 — Source Data [file 41467_2021_25912_MOESM2_ESM.zip › Fig1c.xlsx]

## Sheet: Sheet1
Temperature	rho_Bulk	d rho_Bulk upper	d rho_Bulk lower			Fit
[K]	[Ohm]	[Ohm]	[Ohm]			131000*exp(1.11/T[K])
0.025	601174000000	undefined	355729000000
0.055	518181000000	undefined	308087000000
0.073	151500000000	144065000000	49705300000
0.088	25419600000	2320730000	1965770000
0.099	7511370000	195724000	186368000
0.112	2586080000	29432200	28842300
0.14	378015000	1342050	1336510
0.179	63062800	216553	216266
