# Supplementary material for: Quantum anomalous Hall edge channels survive up to the Curie temperature
Source: Nat Commun. 2021 Sep 22;12:5599. doi: 10.1038/s41467-021-25912-w (PMC8458438; doi:10.1038/s41467-021-25912-w)
Supplement: Supplementary file 2 — Source Data [file 41467_2021_25912_MOESM2_ESM.zip › Fig1d.xlsx]

## Sheet: Sheet1
Gate	V_B-D / I_A-C	V_B-C / I_A-D
[V]	[h/e^2]	[h/e^2]
9	0.99353	-0.000728094
8.9	0.99306	-0.000826657
8.8	0.99183	-0.000831132
8.7	0.99258	-0.000515678
8.6	0.99429	-0.000727684
8.5	0.9939	-0.000515732
8.4	0.99348	-0.000438318
8.3	0.99529	-0.000109098
8.2	0.99601	-0.000115403
8.1	0.99665	-0.000356931
8	0.99638	-0.000613005
7.9	0.9964	-0.00058228
7.8	0.99569	-0.000583779
7.7	0.99474	-0.000508174
7.6	0.99527	-0.000421295
7.5	0.99549	-0.000212983
7.4	0.99589	-0.000435517
7.3	0.99549	-0.00060418
7.2	0.99592	-0.000284306
7.1	0.99635	-0.000315079
7	0.99665	-0.000331722
6.9	0.99635	-0.000248915
6.8	0.99582	-0.000515329
6.7	0.99572	-0.000513172
6.6	0.99571	-0.000380155
6.5	0.99618	-0.000507446
6.4	0.99584	-0.000394026
6.3	0.99629	-0.000190738
6.2	0.99589	-0.000157296
6.1	0.99562	-0.000288288
6	0.99555	-0.000382371
5.9	0.99561	-0.000635486
5.8	0.9957	-0.000447031
5.7	0.99618	-0.000404385
5.6	0.99626	-0.000614868
5.5	0.99638	-0.000502038
5.4	0.99611	-0.000591264
5.3	0.99566	-0.000647158
5.2	0.9956	-0.000703769
5.1	0.99621	-0.000585891
5	0.99597	-0.000478224
4.9	0.99578	-0.000490958
4.8	0.99511	-0.000723484
4.7	0.99497	-0.000611103
4.6	0.99572	-0.000508329
4.5	0.99546	-0.000321619
4.4	0.9957	-0.000473769
4.3	0.99658	-0.000446705
4.2	0.99642	-0.000439678
4.1	0.99601	-0.00052305
4	0.99589	-0.000359526
3.9	0.99601	-0.000312405
3.8	0.99542	-0.000555588
3.7	0.99577	-0.000569829
3.6	0.99576	-0.000566335
3.5	0.99577	-0.000469066
3.4	0.99577	-0.000438248
3.3	0.99594	-0.000266344
3.2	0.99606	-0.000298337
3.1	0.9962	-0.000408984
3	0.99578	-0.000363109
2.9	0.99606	-0.000510867
2.8	0.99559	-0.000649665
2.7	0.99557	-0.000511641
2.6	0.99603	-0.000356216
2.5	0.99622	3.06579e-05
2.4	0.99603	-6.73858e-05
2.3	0.99539	-0.000364387
2.2	0.99456	-0.00057461
2.1	0.99523	-0.000448162
2	0.99564	-0.000488304
1.9	0.99549	-0.000621962
1.8	0.99569	-0.000612071
1.7	0.99549	-0.000440325
1.6	0.99506	-4.53919e-05
1.5	0.9956	-0.000292424
1.4	0.99587	-0.000414191
1.3	0.99556	-0.000643242
1.2	0.99613	-0.000495777
1.1	0.99668	-0.000573692
1	0.99609	-0.000663484
0.9	0.99506	-0.000625503
0.8	0.99544	-0.000723678
0.7	0.99558	-0.000848228
0.6	0.99624	-0.000984624
0.5	0.99637	-0.000789881
0.4	0.99557	-0.000588091
0.3	0.99591	-0.000524569
0.2	0.99548	-0.000832038
0.1	0.99541	-0.000791609
1.8567e-18	0.99551	-0.000663712
-0.1	0.99551	-0.000879243
-0.2	0.99543	-0.000637148
-0.3	0.9951	-0.000738566
-0.4	0.99522	-0.000773506
-0.5	0.99528	-0.000701046
-0.6	0.99515	-0.00084189
-0.7	0.9955	-0.00109
-0.8	0.99551	-0.000861132
-0.9	0.99498	-0.000626576
-1	0.99508	-0.000580769
-1.1	0.99488	-0.000474532
-1.2	0.99532	-0.000431403
-1.3	0.99615	-0.000367224
-1.4	0.99595	-0.000170458
-1.5	0.9953	-4.94573e-06
-1.6	0.99499	0.000270811
-1.7	0.99573	0.000366199
-1.8	0.99568	0.000747821
-1.9	0.99527	0.000945063
-2	0.99426	0.00122
-2.1	0.99423	0.00132
-2.2	0.9932	0.00158
-2.3	0.99339	0.00177
-2.4	0.99401	0.00204
-2.5	0.99403	0.00245
-2.6	0.99417	0.00301
-2.7	0.99369	0.0035
-2.8	0.99422	0.00395
-2.9	0.99454	0.00404
-3	0.99441	0.00458
-3.1	0.99433	0.00535
-3.2	0.99396	0.0057
-3.3	0.99366	0.00628
-3.4	0.99329	0.00712
-3.5	0.9935	0.00789
-3.6	0.99355	0.0085
-3.7	0.99368	0.00909
-3.8	0.99338	0.01008
-3.9	0.99365	0.01105
-4	0.99427	0.01182
-4.1	0.99362	0.01281
-4.2	0.9935	0.01385
-4.3	0.99397	0.01516
-4.4	0.99318	0.01659
-4.5	0.99374	0.01785
-4.6	0.99379	0.01925
-4.7	0.99341	0.02105
-4.8	0.99279	0.02261
-4.9	0.99291	0.02436
-5	0.99255	0.02602
-5.1	0.9921	0.02821
-5.2	0.99231	0.03022
-5.3	0.99157	0.03215
-5.4	0.99227	0.03496
-5.5	0.99224	0.03755
-5.6	0.99277	0.04002
-5.7	0.99291	0.04267
-5.8	0.99287	0.04592
-5.9	0.99317	0.04954
-6	0.99272	0.05277
-6.1	0.99261	0.05609
-6.2	0.99236	0.05981
-6.3	0.99253	0.06337
-6.4	0.99269	0.06731
-6.5	0.99308	0.07166
-6.6	0.99301	0.07663
-6.7	0.99298	0.08104
-6.8	0.99292	0.08599
-6.9	0.99252	0.09104
-7	0.99147	0.09638
-7.1	0.991	0.10182
-7.2	0.99171	0.10776
-7.3	0.99186	0.11438
-7.4	0.99195	0.12049
-7.5	0.99255	0.1265
-7.6	0.99165	0.13375
-7.7	0.99016	0.14078
-7.8	0.99064	0.14826
-7.9	0.99	0.15635
-8	0.98897	0.16425
-8.1	0.9889	0.17182
-8.2	0.98935	0.1799
-8.3	0.98913	0.1895
-8.4	0.98756	0.19836
-8.5	0.98605	0.2069
-8.6	0.98488	0.2161
-8.7	0.98424	0.22599
-8.8	0.98266	0.23687
-8.9	0.98063	0.24755
-9	0.97832	0.25966
