# Supplementary material for: Quantum anomalous Hall edge channels survive up to the Curie temperature
Source: Nat Commun. 2021 Sep 22;12:5599. doi: 10.1038/s41467-021-25912-w (PMC8458438; doi:10.1038/s41467-021-25912-w)
Supplement: Supplementary file 2 — Source Data [file 41467_2021_25912_MOESM2_ESM.zip › Fig1e.xlsx]

## Sheet: Sheet1
	T=25mK			T=1.4K			T=4.2K			T=10.5K			T=15.2K			T=20K			T=25K
u_0 H	R_xy		u_0 H	R_xy		u_0 H	R_xy		u_0 H	R_xy		u_0 H	R_xy		u_0 H	R_xy		u_0 H	R_xy
[T]	[Ohm]		[T]	[Ohm]		[T]	[Ohm]		[T]	[Ohm]		[T]	[Ohm]		[T]	[Ohm]		[T]	[Ohm]
0	25532.8		2	23487.7		2	18449.8		-2	-12229.7		2	8813.6		2	5694.68		2	3653.58
0	25532.7		1.9989	23487.5		1.9991	18449.2		-1.9991	-12230.4		1.999	8814.11		1.999	5693.6		1.9989	3654.92
-0.001	25533.4		1.9972	23487.5		1.9973	18449.2		-1.9973	-12231		1.9973	8814.08		1.9973	5691.69		1.9972	3655.24
-0.001	25533.2		1.9955	23487.2		1.9956	18450		-1.9956	-12228.9		1.9956	8813.9		1.9956	5688.93		1.9956	3654.36
-0.002	25533.2		1.9939	23486.4		1.9939	18450.6		-1.9939	-12225.3		1.994	8813.87		1.994	5686.35		1.9939	3652.49
-0.002	25533.1		1.9921	23485.8		1.9921	18451.1		-1.9922	-12224.2		1.9923	8813.47		1.9923	5684.7		1.992	3649.43
-0.003	25531.2		1.9904	23485.6		1.9904	18451.6		-1.9906	-12225.5		1.9907	8812.86		1.9904	5683.89		1.9904	3645.98
-0.003	25529.8		1.989	23485.5		1.9887	18451.9		-1.9889	-12231		1.989	8812.49		1.9887	5684.06		1.9888	3643.1
-0.004	25530.2		1.9871	23485.3		1.9871	18451.4		-1.9873	-12240.9		1.9874	8812.43		1.9874	5684.71		1.9871	3641.91
-0.004	25530.9		1.9854	23484.9		1.9854	18450.7		-1.9857	-12252.6		1.9855	8813		1.9854	5685.3		1.9855	3642.88
-0.005	25532.3		1.9838	23484.4		1.9838	18450		-1.9837	-12261.5		1.9839	8814.01		1.9837	5685.42		1.9837	3644.53
-0.005	25532.3		1.982	23484.3		1.9821	18450.1		-1.9822	-12263.8		1.9822	8815.06		1.9821	5685.03		1.9821	3645.31
-0.006	25530.9		1.9806	23484.4		1.9804	18450.8		-1.9804	-12260.1		1.9805	8815.85		1.9804	5683.75		1.9802	3644.8
-0.007	25529		1.9785	23484.3		1.9786	18451.4		-1.9788	-12252.9		1.9788	8816.26		1.9786	5681.89		1.9785	3643.49
-0.007	25526.6		1.9768	23484.5		1.977	18452.3		-1.9771	-12245.5		1.9772	8815.6		1.9772	5679.82		1.9768	3641.36
-0.007	25525.5		1.9752	23485.4		1.9753	18453		-1.9755	-12240.5		1.9755	8814.23		1.9753	5678.44		1.9752	3638.76
-0.008	25525.6		1.9735	23486.5		1.9736	18454		-1.9738	-12240.1		1.9736	8812.68		1.9736	5677.7		1.9735	3636.18
-0.009	25527.1		1.9719	23487.1		1.972	18454.2		-1.9719	-12242.8		1.972	8811.55		1.9719	5677.41		1.9718	3634.45
-0.009	25529.3		1.9701	23487.8		1.9703	18453.8		-1.9702	-12247		1.9702	8810.69		1.9702	5677.17		1.9702	3634.25
-0.01	25531.8		1.9685	23488.9		1.9687	18452.5		-1.9685	-12251		1.9686	8809.78		1.9686	5676.59		1.9684	3634.63
-0.01	25532.7		1.9667	23490.4		1.9667	18451.4		-1.9669	-12249.3		1.9669	8808.84		1.9667	5675.7		1.9667	3635.68
-0.011	25531.4		1.965	23491.6		1.9651	18450.7		-1.9652	-12242.2		1.9654	8807.68		1.9651	5673.93		1.965	3636.03
-0.011	25530.4		1.9633	23492.6		1.9634	18450.9		-1.9636	-12230.7		1.9637	8806.2		1.9635	5671.31		1.9634	3634.65
-0.012	25529.1		1.9617	23493.2		1.9617	18450.8		-1.9619	-12218.8		1.9621	8804.05		1.9618	5668.69		1.9617	3631.97
-0.012	25527.7		1.9601	23493.9		1.9601	18450.9		-1.9601	-12211		1.9601	8801.35		1.9602	5667.17		1.9601	3628.62
-0.013	25528.6		1.9584	23494.5		1.9584	18451.6		-1.9584	-12211.1		1.9585	8798.25		1.9585	5666.68		1.9584	3625.41
-0.013	25530.2		1.9567	23495		1.9568	18452.3		-1.9568	-12216.8		1.9569	8795.02		1.9568	5666.24		1.9566	3622.95
-0.014	25532.3		1.955	23495.1		1.9549	18452.5		-1.9551	-12226.2		1.9551	8792.12		1.9549	5665.82		1.9549	3620.73
-0.014	25534.3		1.9532	23495.4		1.9533	18451.9		-1.9534	-12235.8		1.9535	8789.68		1.9532	5665.3		1.9532	3619.38
-0.015	25536.4		1.9515	23495.9		1.9516	18451.2		-1.9518	-12242		1.9518	8787.69		1.9516	5663.69		1.9516	3619.17
-0.015	25538.5		1.9499	23496.3		1.9499	18451.5		-1.9501	-12240.9		1.9502	8786.12		1.9499	5660.62		1.9499	3619.24
-0.016	25540.1		1.9482	23496.5		1.9482	18452.7		-1.9482	-12232.8		1.9483	8784.81		1.9483	5657.18		1.9483	3618.31
-0.016	25541.1		1.9466	23496.4		1.9466	18454.1		-1.9465	-12222.8		1.9467	8783.44		1.9466	5653.69		1.9466	3616.49
-0.017	25541.7		1.9449	23496		1.9449	18455.5		-1.9449	-12217.6		1.945	8781.16		1.9449	5650.32		1.9449	3614.12
-0.017	25541		1.9433	23496		1.9431	18456.8		-1.9432	-12218.9		1.9434	8778.11		1.9432	5647.47		1.943	3611.4
-0.018	25538.4		1.9413	23496.2		1.9414	18457.1		-1.9415	-12227.9		1.9416	8774.86		1.9414	5645.77		1.9413	3609.35
-0.019	25537.7		1.9397	23495.7		1.9398	18457		-1.94	-12239.2		1.94	8772.02		1.9398	5644.56		1.9397	3608.96
-0.019	25537		1.938	23494.8		1.9382	18455.9		-1.9383	-12248.8		1.9384	8769.91		1.9381	5643.4		1.9381	3609.21
-0.019	25535.1		1.9364	23493.8		1.9365	18454.2		-1.9367	-12255.9		1.9367	8768.44		1.9365	5641.92		1.9364	3609.31
-0.02	25532.4		1.9347	23493.3		1.9348	18452.6		-1.9348	-12259.4		1.9348	8767.54		1.9348	5639.75		1.9347	3609.64
-0.021	25530.6		1.9331	23492.5		1.9331	18451.4		-1.9331	-12257.2		1.9332	8767.17		1.9332	5636.84		1.9331	3609.62
-0.021	25529.8		1.9314	23491.3		1.9312	18450.3		-1.9314	-12252.3		1.9314	8766.78		1.9314	5633.35		1.9313	3607.96
-0.022	25530.5		1.9295	23490.1		1.9296	18449.6		-1.9297	-12246.8		1.9298	8766.06		1.9295	5629.66		1.9295	3605.26
-0.022	25532.7		1.9279	23489.8		1.9279	18449.5		-1.9281	-12243.6		1.9281	8764.7		1.9279	5626.37		1.9279	3602.05
-0.023	25534.2		1.9262	23489.6		1.9263	18449.6		-1.9264	-12243.6		1.9265	8762.69		1.9262	5623.75		1.9262	3598.84
-0.023	25533		1.9245	23489.3		1.9246	18449.7		-1.9248	-12244.5		1.9248	8760.72		1.9246	5622.24		1.9246	3596.35
-0.024	25530.5		1.9229	23488.7		1.9229	18449.2		-1.9229	-12245.8		1.923	8759.09		1.9229	5621.35		1.923	3595.23
-0.024	25527.1		1.9212	23488.4		1.9212	18448.1		-1.9213	-12244.3		1.9213	8757.91		1.9212	5620.64		1.9213	3594.37
-0.025	25525.2		1.9196	23489		1.9196	18447.1		-1.9196	-12240.8		1.9197	8757.18		1.9195	5619.97		1.9194	3593.75
-0.025	25524.4		1.9177	23489.8		1.9177	18446.4		-1.918	-12234.5		1.918	8756.81		1.9179	5618.8		1.9177	3593.49
-0.026	25524.6		1.9161	23490.2		1.9161	18446.6		-1.9162	-12225.6		1.9163	8756.52		1.9161	5616.62		1.916	3592.8
-0.026	25525.2		1.9144	23490.4		1.9144	18447.2		-1.9146	-12216.2		1.9147	8756.19		1.9144	5613.96		1.9144	3590.71
-0.027	25525.3		1.9128	23490.6		1.9128	18447.5		-1.913	-12208.9		1.913	8755.29		1.9127	5611.46		1.9128	3588
-0.027	25525.7		1.9111	23491.7		1.9111	18448.3		-1.9111	-12205.9		1.9112	8753.31		1.9111	5609.24		1.9111	3585.33
-0.028	25526.7		1.9094	23492.5		1.9094	18449		-1.9095	-12208.2		1.9095	8750.67		1.9095	5607.94		1.9095	3582.88
-0.028	25526.9		1.9078	23493.5		1.9078	18449.7		-1.9078	-12213.9		1.9079	8748.22		1.9078	5607.36		1.9079	3580.99
-0.029	25527.8		1.9058	23493.8		1.906	18450		-1.9061	-12218		1.9062	8746.76		1.9061	5607.32		1.9059	3580.28
-0.029	25528.7		1.9042	23494.3		1.9043	18449.5		-1.9045	-12218.7		1.9046	8746.3		1.9043	5607.29		1.9042	3580.76
-0.03	25528.6		1.9025	23495.5		1.9026	18448.2		-1.9028	-12216.6		1.9029	8746.52		1.9026	5607.01		1.9025	3582.05
-0.03	25525.9		1.9009	23496.4		1.901	18447.6		-1.9011	-12211.8		1.9012	8747.11		1.9009	5605.67		1.9009	3584.45
-0.031	25523.7		1.8992	23496.4		1.8993	18447.5		-1.8992	-12207.2		1.8993	8747.86		1.8993	5602.97		1.8992	3586.5
-0.032	25522		1.8975	23495.8		1.8977	18447		-1.8976	-12205.8		1.8976	8748.31		1.8976	5599.62		1.8976	3585.86
-0.032	25521.4		1.8959	23495.6		1.896	18446.7		-1.8959	-12210.5		1.896	8747.58		1.896	5596.44		1.8957	3582.88
-0.032	25522.2		1.894	23495.4		1.8941	18447.3		-1.8943	-12220.2		1.8943	8745.92		1.8943	5593.78		1.8941	3579.04
-0.033	25523		1.8924	23494.9		1.8924	18448.2		-1.8926	-12230.7		1.8927	8743.42		1.8926	5591.65		1.8924	3575.57
-0.034	25523.6		1.8907	23494.1		1.8907	18448.1		-1.891	-12238.4		1.891	8740.61		1.8907	5590.53		1.8907	3572.7
-0.034	25523.8		1.8891	23493.9		1.8891	18447.6		-1.8892	-12242		1.8893	8738.09		1.8892	5590.27		1.8891	3570.56
-0.034	25523.5		1.8874	23494.1		1.8874	18446.9		-1.8875	-12239.2		1.8877	8735.96		1.8875	5589.64		1.8874	3569.19
-0.035	25521.5		1.8857	23494.1		1.8858	18445.4		-1.8857	-12230.1		1.8858	8734.25		1.8858	5588.14		1.8858	3568.45
-0.036	25518.9		1.884	23493.7		1.8841	18444.1		-1.8841	-12220.2		1.8842	8732.75		1.8841	5585.93		1.8841	3567.78
-0.036	25517.3		1.8824	23493.1		1.8823	18443.7		-1.8824	-12211.9		1.8825	8730.99		1.8825	5583.1		1.8822	3567
-0.037	25517.2		1.8805	23492.8		1.8806	18444.1		-1.8807	-12208.4		1.8808	8728.75		1.8808	5580.2		1.8805	3565.77
-0.037	25518.5		1.8788	23493.2		1.8789	18444.6		-1.8791	-12210.8		1.8792	8726.21		1.8789	5578.24		1.8788	3564.1
-0.038	25520.1		1.8772	23493.8		1.8772	18445		-1.8774	-12215.1		1.8775	8723.71		1.8772	5576.75		1.8771	3562.82
-0.038	25522.3		1.8755	23494.2		1.8756	18445.3		-1.8755	-12215.7		1.8758	8721.52		1.8755	5576.14		1.8755	3562.56
-0.039	25523.6		1.8737	23494.7		1.8739	18445		-1.8738	-12211.7		1.874	8719.9		1.8739	5576.2		1.8738	3562.46
-0.039	25525.9		1.8721	23495.5		1.8723	18443.9		-1.8721	-12206.1		1.8723	8718.95		1.8722	5576.37		1.8722	3562.02
-0.04	25528.7		1.8704	23496.7		1.8704	18442.9		-1.8705	-12195.8		1.8706	8718.31		1.8706	5576.71		1.8703	3561.62
-0.04	25530.1		1.8686	23497.7		1.8688	18442		-1.8688	-12184.3		1.8689	8717.73		1.8689	5576.64		1.8687	3560.71
-0.041	25530.3		1.867	23498.2		1.8671	18442.2		-1.8672	-12177.9		1.8673	8717.07		1.8671	5575.24		1.867	3558.36
-0.041	25530.6		1.8653	23498.4		1.8653	18443.4		-1.8656	-12177.6		1.8656	8716.34		1.8654	5572.61		1.8653	3554.46
-0.042	25531.2		1.8637	23498.9		1.8637	18444.6		-1.8638	-12182.3		1.8639	8715.27		1.8638	5569.44		1.8637	3549.83
-0.042	25531.8		1.862	23499.7		1.8621	18445.4		-1.8621	-12190.8		1.8621	8713.63		1.8621	5566.44		1.862	3545.23
-0.043	25531.4		1.8603	23500		1.8603	18446.3		-1.8603	-12199.8		1.8604	8711.92		1.8604	5564.22		1.8603	3541.54
-0.043	25531.3		1.8586	23499.8		1.8587	18447.8		-1.8586	-12207.4		1.8587	8710.52		1.8587	5563.2		1.8585	3539.52
-0.044	25530.8		1.8568	23499.7		1.8568	18448.7		-1.857	-12209.1		1.8571	8709.59		1.8571	5563.67		1.8568	3539.17
-0.044	25530.1		1.8551	23500		1.8552	18449		-1.8554	-12203.8		1.8554	8708.66		1.8552	5564.22		1.8552	3539.4
-0.045	25530.3		1.8535	23500.5		1.8536	18449.3		-1.8537	-12194.3		1.8538	8707.5		1.8535	5564.4		1.8535	3539.43
-0.045	25531		1.8518	23500.6		1.8518	18450		-1.8521	-12184.7		1.8521	8706.16		1.8519	5563.52		1.8519	3539.15
-0.046	25531.2		1.8502	23500.2		1.8502	18450.8		-1.8502	-12179.2		1.8503	8704.51		1.8502	5561.35		1.8502	3537.16
-0.047	25530.6		1.8485	23499.6		1.8485	18451.2		-1.8485	-12180.4		1.8486	8702.62		1.8485	5558.3		1.8485	3533.83
-0.047	25531.6		1.8469	23499.4		1.8469	18451.8		-1.8468	-12184.5		1.8469	8700.4		1.8469	5554.98		1.8469	3529.84
-0.048	25533		1.8449	23499.1		1.845	18452.2		-1.8452	-12189		1.8453	8698.23		1.8452	5552.09		1.845	3526.18
-0.048	25534.6		1.8432	23498.6		1.8434	18451.9		-1.8435	-12192.1		1.8436	8696.55		1.8435	5549.84		1.8434	3523.05
-0.049	25536		1.8416	23498.1		1.8417	18451.7		-1.8419	-12192.5		1.842	8695.26		1.8417	5548.45		1.8417	3521.29
-0.049	25536.7		1.84	23498.3		1.8401	18451.4		-1.8402	-12189.3		1.8405	8694.47		1.8401	5547.5		1.8401	3521.31
-0.05	25535.9		1.8383	23498.9		1.8384	18450.1		-1.8383	-12183.5		1.8389	8694.13		1.8384	5546.66		1.8384	3522.38
-0.05	25533.1		1.8366	23499.3		1.8369	18448.4		-1.8367	-12177.6		1.8369	8694.07		1.8367	5545.55		1.8367	3523.28
-0.051	25530.4		1.835	23499.6		1.8353	18447.9		-1.8349	-12176		1.8352	8694.2		1.835	5543.87		1.835	3523.37
-0.051	25528.2		1.8334	23499.5		1.8332	18448		-1.8333	-12179.9		1.8335	8694.13		1.8334	5540.77		1.8331	3521.94
-0.052	25526.3		1.8315	23499.9		1.8315	18447.9		-1.8316	-12187.6		1.8319	8693.17		1.8317	5537.04		1.8315	3519.67
-0.052	25525.3		1.8298	23500.5		1.83	18447.8		-1.83	-12195.9		1.8301	8691.18		1.8299	5533.53		1.8298	3517.77
-0.053	25525		1.8281	23501.3		1.8283	18447.9		-1.8284	-12203.2		1.8285	8688.6		1.8282	5530.61		1.8282	3516.76
-0.053	25524.4		1.8265	23501.7		1.8266	18448.6		-1.8265	-12205.9		1.827	8686.24		1.8266	5529.15		1.8265	3515.91
-0.054	25522.7		1.8248	23502.2		1.8249	18448.7		-1.8248	-12202.7		1.8249	8684.03		1.8249	5528.44		1.8248	3515.16
-0.054	25523.8		1.8232	23502.9		1.8232	18448.1		-1.8232	-12195.1		1.8235	8682.07		1.8232	5527.66		1.8232	3514.73
-0.055	25526.1		1.8215	23503.7		1.8216	18446.7		-1.8215	-12186.1		1.8216	8680.63		1.8216	5527		1.8213	3514.43
-0.055	25529.5		1.8197	23504.4		1.8197	18445.3		-1.8198	-12179		1.82	8679.72		1.8199	5526.22		1.8197	3513.37
-0.056	25532.8		1.818	23504.8		1.818	18445.1		-1.8182	-12176.7		1.8183	8679.65		1.8183	5524.6		1.818	3510.59
-0.057	25534.6		1.8164	23505		1.8164	18446.3		-1.8165	-12180.6		1.8166	8679.69		1.8164	5522.33		1.8164	3506.52
-0.057	25534.8		1.8147	23505.7		1.8148	18448		-1.8146	-12187.4		1.815	8679.51		1.8147	5519.57		1.8147	3502.39
-0.057	25535		1.813	23506.9		1.813	18449.6		-1.813	-12193		1.8131	8678.73		1.8131	5516.89		1.8131	3498.42
-0.058	25536.1		1.8114	23507.4		1.8114	18451.1		-1.8113	-12195.3		1.8115	8677.46		1.8114	5515.17		1.8114	3495.09
-0.059	25537.3		1.8097	23507.8		1.8097	18452.4		-1.8097	-12188.9		1.8098	8676.41		1.81	5514.37		1.8095	3492.48
-0.059	25538.2		1.8078	23508.3		1.8079	18452.9		-1.8081	-12177		1.8081	8675.91		1.8081	5514.1		1.8078	3490.91
-0.059	25537.6		1.8062	23508.8		1.8062	18452.2		-1.8064	-12163.4		1.8065	8675.06		1.8069	5513.86		1.8061	3489.79
-0.06	25535.9		1.8045	23508.8		1.8046	18451.2		-1.8047	-12151.7		1.8048	8673.82		1.8046	5513.4		1.8045	3488.52
-0.061	25533.4		1.8028	23508.4		1.8029	18450.4		-1.803	-12144.9		1.8032	8672.51		1.8029	5511.97		1.8028	3485.96
-0.061	25531.2		1.8011	23507.6		1.8013	18450.3		-1.8011	-12146		1.8013	8670.96		1.8012	5509.07		1.8012	3481.51
-0.062	25531.2		1.7995	23507		1.7996	18450.5		-1.7995	-12151		1.7996	8668.7		1.7997	5505.54		1.7995	3476.39
-0.062	25531.7		1.7979	23506.6		1.7979	18450.6		-1.7978	-12155.7		1.7979	8665.23		1.7979	5501.74		1.7978	3472.02
-0.063	25531.9		1.7962	23506.3		1.796	18450.9		-1.7961	-12156.8		1.7962	8661.48		1.7962	5497.94		1.796	3468.86
-0.063	25533.2		1.7943	23506		1.7943	18451.8		-1.7945	-12154.1		1.7946	8657.82		1.7946	5494.61		1.7943	3467.85
-0.064	25534.4		1.7927	23505.4		1.7927	18452.3		-1.7928	-12147.6		1.793	8654.63		1.7927	5492.11		1.7927	3467.71
-0.064	25534.5		1.7911	23505.1		1.791	18451.8		-1.7912	-12139.2		1.7913	8652.01		1.7911	5490.65		1.791	3467.87
-0.065	25534.8		1.7893	23505		1.7894	18450.1		-1.7893	-12132.5		1.7894	8649.8		1.7894	5489.35		1.7894	3468.04
-0.065	25535.5		1.7877	23505		1.7877	18448.2		-1.7877	-12129.7		1.7878	8648.12		1.7878	5487.76		1.7877	3467.61
-0.066	25536.4		1.786	23505.1		1.786	18446.9		-1.786	-12133.7		1.7861	8646.68		1.7861	5485.5		1.786	3465.75
-0.066	25536.8		1.7843	23505.2		1.7842	18446.5		-1.7844	-12144.3		1.7845	8645.2		1.7844	5482.57		1.7842	3462.76
-0.067	25535.8		1.7827	23505.6		1.7826	18446.6		-1.7827	-12156.3		1.7827	8643.31		1.7828	5478.69		1.7825	3459.88
-0.067	25534.4		1.7808	23506.1		1.7808	18446.7		-1.781	-12164.8		1.7811	8640.77		1.7811	5474.46		1.7808	3457.47
-0.068	25532.8		1.7792	23506.4		1.7792	18446.8		-1.7793	-12167		1.7794	8638.08		1.7792	5470.69		1.7792	3455.83
-0.068	25530.5		1.7775	23506.4		1.7776	18447.1		-1.7775	-12164.2		1.7778	8635.61		1.7775	5467.76		1.7775	3455.05
-0.069	25528.4		1.7758	23506.5		1.7759	18447.2		-1.7759	-12156.7		1.7759	8633.38		1.7759	5466.08		1.7759	3453.99
-0.069	25527.4		1.7742	23507		1.7742	18447		-1.7742	-12148.9		1.7743	8631.83		1.7742	5465.35		1.7742	3451.79
-0.07	25527.7		1.7725	23507.5		1.7725	18446.5		-1.7725	-12143.9		1.7726	8630.75		1.7725	5465.22		1.7723	3449.35
-0.07	25528.1		1.7709	23507.4		1.7707	18446		-1.7709	-12145.2		1.771	8629.78		1.7708	5465.8		1.7706	3446.25
-0.071	25529.1		1.7689	23506.7		1.7691	18445.7		-1.7693	-12150.7		1.7693	8629.02		1.7692	5466		1.7689	3442.77
-0.072	25530.1		1.7673	23506.4		1.7674	18446.7		-1.7675	-12158.9		1.7676	8628.08		1.7673	5465.26		1.7673	3438.79
-0.072	25531		1.7656	23506.7		1.7657	18448.6		-1.7656	-12166.7		1.766	8626.83		1.7657	5463.57		1.7656	3434.97
-0.072	25532.7		1.7639	23507		1.7641	18450.2		-1.764	-12171.2		1.7643	8624.91		1.7641	5461.78		1.764	3431.76
-0.073	25535.5		1.7622	23507		1.7624	18451.4		-1.7623	-12169.3		1.7624	8622.54		1.7624	5460.62		1.7623	3429.77
-0.074	25537.8		1.7606	23506.9		1.7607	18452.1		-1.7606	-12161.9		1.7607	8620.16		1.7607	5459.55		1.7604	3428.93
-0.074	25540.7		1.7589	23507.1		1.7591	18452.1		-1.759	-12152.9		1.759	8617.97		1.759	5458.62		1.7588	3428.86
-0.074	25541.3		1.7571	23507.3		1.7572	18451.2		-1.7573	-12147		1.7573	8616.04		1.7573	5457.62		1.7571	3428.56
-0.075	25540.1		1.7554	23507.5		1.7554	18449.9		-1.7556	-12145.1		1.7557	8614.6		1.7554	5456.63		1.7554	3426.71
-0.076	25536.8		1.7538	23507.4		1.7538	18448.2		-1.7539	-12145.3		1.754	8613.6		1.7538	5455.11		1.7538	3423.22
-0.076	25533.8		1.7521	23507.1		1.7521	18447.1		-1.7521	-12146.8		1.7524	8613.03		1.7521	5452.41		1.7521	3419.17
-0.076	25532		1.7505	23507.4		1.7505	18447.1		-1.7504	-12146.2		1.7505	8612.19		1.7505	5448.55		1.7504	3414.33
-0.077	25530.2		1.7487	23507.5		1.7488	18447.4		-1.7488	-12141.3		1.7489	8610.48		1.7488	5444.08		1.7488	3409.56
-0.078	25528.8		1.7471	23507.1		1.7472	18447.2		-1.7471	-12132.4		1.7472	8608.32		1.7471	5440.62		1.7469	3406.12
-0.078	25527.1		1.7452	23506.4		1.7453	18447.5		-1.7455	-12121.7		1.7456	8606.33		1.7454	5438.04		1.7451	3405.34
-0.079	25527		1.7435	23506.2		1.7436	18447.5		-1.7438	-12112.5		1.7439	8604.75		1.7436	5436.42		1.7435	3406.16
-0.079	25527.5		1.7419	23506.5		1.742	18447		-1.7421	-12105.6		1.7422	8603.42		1.7419	5435.22		1.7419	3407.45
-0.08	25527.4		1.7402	23506.8		1.7403	18445.8		-1.7403	-12103		1.7405	8602.1		1.7403	5434.25		1.7403	3408.41
-0.08	25526.4		1.7386	23507.1		1.7386	18444.3		-1.7386	-12106		1.7386	8600.74		1.7386	5433.15		1.7386	3408.28
-0.081	25524.9		1.737	23507.5		1.737	18443.3		-1.737	-12112.3		1.737	8599.42		1.737	5431.42		1.737	3407.13
-0.081	25523.7		1.7353	23508.4		1.7353	18443.2		-1.7353	-12119.3		1.7353	8598.27		1.7353	5428.36		1.7351	3404.65
-0.082	25523.5		1.7333	23509.6		1.7335	18443.7		-1.7337	-12124.6		1.7337	8596.47		1.7337	5424.54		1.7334	3401.39
-0.082	25524		1.7317	23510.7		1.7318	18444.1		-1.732	-12125.8		1.7321	8593.72		1.7318	5420.58		1.7318	3399
-0.083	25524		1.73	23511.6		1.7302	18444		-1.7303	-12120.4		1.7304	8590.66		1.7302	5416.86		1.7303	3398.51
-0.083	25523.8		1.7284	23512.3		1.7285	18443.4		-1.7284	-12111		1.7287	8587.81		1.7284	5414.5		1.7284	3398.8
-0.084	25522.5		1.7267	23512.9		1.7268	18443		-1.7267	-12103.8		1.7271	8585.54		1.7268	5413.6		1.7267	3399.06
-0.084	25520.5		1.7251	23513.5		1.7252	18442.8		-1.7251	-12100.4		1.7251	8584.2		1.7251	5413.41		1.7251	3398.98
-0.085	25518.9		1.7234	23513.4		1.7235	18441.9		-1.7234	-12101.9		1.7235	8583.52		1.7235	5413.13		1.7234	3398.72
-0.086	25518		1.7216	23512.9		1.7216	18440.7		-1.7218	-12108		1.7218	8583.01		1.7219	5412.73		1.7218	3397.39
-0.086	25516.2		1.7199	23512.4		1.7199	18439.7		-1.7201	-12115.4		1.7202	8582.29		1.7202	5410.84		1.7203	3395.39
-0.086	25513.9		1.7182	23512.3		1.7183	18439		-1.7185	-12120.4		1.7185	8580.89		1.7183	5407.53		1.7183	3392.8
-0.087	25512.9		1.7166	23512.3		1.7166	18438.7		-1.7166	-12120.3		1.7168	8578.76		1.7166	5403.99		1.7168	3390.14
-0.088	25513.8		1.7149	23512		1.7149	18438.7		-1.715	-12115.7		1.7152	8576.18		1.7149	5401.01		1.7149	3387.79
-0.088	25515.3		1.7133	23511.5		1.7133	18439.2		-1.7133	-12108.1		1.7133	8573.53		1.7133	5398.74		1.7136	3385.87
-0.089	25517.2		1.7116	23510.8		1.7116	18440.2		-1.7116	-12100.8		1.7117	8571.1		1.7116	5397.08		1.7116	3383.91
-0.089	25519.6		1.7099	23510.8		1.7098	18441.4		-1.71	-12097.6		1.71	8569.33		1.71	5396.21		1.7098	3382.2
-0.09	25520.2		1.708	23511.2		1.7081	18442.6		-1.7083	-12098.8		1.7084	8568.62		1.7083	5395.47		1.708	3381.22
-0.09	25519.7		1.7063	23511.5		1.7065	18442.5		-1.7066	-12103.7		1.7067	8568.32		1.7064	5394.35		1.7065	3379.93
-0.091	25519.1		1.7047	23511.9		1.7048	18442.5		-1.7048	-12111.3		1.705	8568.06		1.7048	5392.22		1.7048	3378.27
-0.091	25518.2		1.703	23512.4		1.7032	18442.9		-1.7032	-12118.1		1.7034	8567.5		1.7032	5388.89		1.7031	3376.24
-0.092	25517.3		1.7014	23513.2		1.7015	18444.3		-1.7015	-12119.8		1.7016	8566.32		1.7014	5384.69		1.7015	3374.38
-0.092	25516.6		1.6997	23513.9		1.6998	18445.5		-1.6999	-12115.9		1.6999	8564.27		1.6998	5380.8		1.6998	3372.88
-0.093	25517.3		1.698	23514.6		1.6982	18446.3		-1.6981	-12108.9		1.6982	8561.66		1.6981	5377.65		1.6979	3371.92
-0.093	25518.3		1.6962	23514.8		1.6963	18446.9		-1.6965	-12100.7		1.6966	8559.18		1.6965	5375.47		1.6962	3371.39
-0.094	25520.2		1.6946	23515.2		1.6947	18447.2		-1.6948	-12093.7		1.6949	8557.46		1.6947	5374.32		1.6946	3371.19
-0.094	25521.6		1.6929	23515.4		1.693	18447.1		-1.6932	-12091.2		1.6933	8556.41		1.693	5373.92		1.693	3371.43
-0.095	25523.3		1.6912	23515.1		1.6914	18446.1		-1.6913	-12094.2		1.6916	8555.46		1.6914	5373.76		1.6912	3371.66
-0.095	25524.5		1.6896	23514.4		1.6897	18444.5		-1.6896	-12098.3		1.6897	8554.62		1.6897	5373.01		1.6896	3370.42
-0.096	25527.1		1.6879	23514		1.6881	18443.2		-1.688	-12098.7		1.688	8553.75		1.688	5371.5		1.6879	3367.55
-0.096	25528.8		1.6863	23514.2		1.6863	18442.6		-1.6862	-12094.9		1.6863	8552.36		1.6863	5369.14		1.6861	3363.79
-0.097	25529.6		1.6844	23514.7		1.6844	18442.6		-1.6846	-12086.9		1.6847	8550.18		1.6847	5366.12		1.6844	3359.79
-0.097	25528.3		1.6828	23514.8		1.6828	18442.9		-1.6829	-12077.6		1.683	8547.43		1.6828	5362.98		1.6828	3355.97
-0.098	25527.3		1.6811	23514		1.6811	18443.3		-1.6811	-12070.3		1.6814	8544.53		1.6811	5360.32		1.6811	3352.49
-0.099	25525.9		1.6794	23513.5		1.6795	18444.2		-1.6794	-12067.3		1.6797	8542.03		1.6795	5358.81		1.6795	3351.07
-0.099	25525.2		1.6777	23513.8		1.6778	18445.8		-1.6778	-12069		1.6779	8539.98		1.6778	5359.09		1.6778	3351.02
-0.099	25526.2		1.6761	23513.5		1.6762	18447.1		-1.6761	-12076.6		1.6762	8538.74		1.6761	5360.09		1.6761	3351.19
-0.1	25527.4		1.6745	23512.9		1.6745	18447.6		-1.6745	-12086.3		1.6745	8538		1.6745	5360.81		1.6744	3350.91
-0.101	25528.2		1.6725	23512.5		1.6727	18447.5		-1.6728	-12095.1		1.6729	8537.22		1.6729	5360.71		1.6726	3349.9
-0.101	25527.8		1.6709	23512.7		1.671	18448		-1.6711	-12098.6		1.6712	8536.06		1.6709	5360.03		1.6709	3347
-0.101	25527.2		1.6692	23513.2		1.6693	18449.4		-1.6695	-12097.7		1.6696	8534.35		1.6693	5358.39		1.6693	3343.23
-0.102	25526.6		1.6675	23513.8		1.6677	18451.4		-1.6676	-12095.2		1.6679	8532.26		1.6676	5355.96		1.6676	3340.43
-0.103	25525.6		1.6659	23513.9		1.666	18453.1		-1.6659	-12092.6		1.6662	8529.82		1.666	5353.74		1.666	3338.92
-0.103	25524.6		1.6642	23514.1		1.6643	18454		-1.6643	-12091.4		1.6643	8527.16		1.6643	5352.19		1.6643	3337.88
-0.104	25523.2		1.6626	23514.6		1.6627	18454.4		-1.6627	-12092.6		1.6626	8525.13		1.6626	5351.12		1.6626	3337.44
-0.104	25523.2		1.6607	23514.5		1.6608	18454.4		-1.661	-12097.8		1.661	8523.7		1.661	5350.37		1.6607	3337.22
-0.105	25524.9		1.6591	23514.2		1.6592	18453.7		-1.6593	-12105.4		1.6593	8522.47		1.6593	5349.92		1.6591	3336
-0.105	25527.4		1.6574	23513.9		1.6579	18452.2		-1.6577	-12112		1.6577	8521.31		1.6574	5349.35		1.6574	3333.75
-0.106	25529.7		1.6558	23514		1.6558	18450.1		-1.6558	-12115.6		1.656	8520.21		1.6558	5348.34		1.6558	3331.2
-0.106	25532		1.6541	23515.1		1.6542	18448.3		-1.6541	-12113.2		1.6543	8519.41		1.6542	5346.18		1.6541	3328.09
-0.107	25534.3		1.6524	23515.9		1.6525	18447.1		-1.6524	-12105.8		1.6525	8518.2		1.6525	5342.74		1.6524	3324.44
-0.107	25534.9		1.6507	23516.6		1.6508	18446.5		-1.6508	-12095.9		1.6508	8516.55		1.6509	5338.53		1.6507	3320.9
-0.108	25536		1.6491	23517		1.6494	18446.4		-1.6491	-12087.6		1.6492	8514.75		1.6492	5334.48		1.6489	3318.19
-0.108	25537.7		1.6472	23516.9		1.6473	18446.5		-1.6474	-12083.1		1.6475	8513.09		1.6475	5331.18		1.6472	3316.4
-0.109	25539.1		1.6455	23517.1		1.6456	18446.7		-1.6457	-12082.6		1.6458	8511.83		1.6458	5329.05		1.6455	3315.5
-0.109	25541.2		1.6439	23517		1.6439	18446.2		-1.644	-12088.4		1.6442	8510.99		1.6439	5327.63		1.6439	3315.07
-0.11	25542.7		1.6422	23516.7		1.6424	18445.1		-1.6422	-12096.8		1.6425	8510.25		1.6422	5326.57		1.6422	3313.75
-0.11	25543.4		1.6406	23516.6		1.6406	18444.2		-1.6406	-12101.3		1.6411	8509.6		1.6406	5325.09		1.6406	3311.84
-0.111	25543.2		1.6389	23517.1		1.6389	18443.1		-1.6389	-12097.8		1.639	8508.81		1.6389	5322.84		1.6389	3309.37
-0.111	25541.8		1.6372	23517.9		1.6373	18442.6		-1.6373	-12087		1.6373	8507.51		1.6372	5320.1		1.6371	3306.38
-0.112	25540.6		1.6353	23518.6		1.6354	18443.2		-1.6356	-12074.2		1.636	8504.7		1.6356	5316.99		1.6354	3303.38
-0.112	25538.9		1.6337	23518.9		1.6338	18444.4		-1.6339	-12062		1.6343	8500.79		1.6339	5313.73		1.6337	3300.95
-0.113	25536.6		1.632	23518.6		1.6321	18445.2		-1.6322	-12052		1.6325	8496.85		1.6321	5311.2		1.6321	3299.83
-0.114	25533.9		1.6304	23518.3		1.6304	18445.5		-1.6303	-12046.5		1.6307	8493.7		1.6305	5310.15		1.6304	3300.22
-0.114	25532.6		1.6287	23518.1		1.6287	18446.1		-1.6287	-12044.8		1.6292	8490.97		1.6288	5310.57		1.6287	3301.45
-0.114	25532.3		1.627	23518.3		1.6271	18446.4		-1.627	-12045		1.6271	8488.85		1.6271	5311.14		1.6271	3302.3
-0.115	25533.2		1.6254	23518.2		1.6254	18445.9		-1.6254	-12046.8		1.6254	8487.07		1.6255	5311.2		1.6252	3302.49
-0.116	25533.1		1.6235	23518.4		1.6235	18445.2		-1.6237	-12048.6		1.624	8485.59		1.6237	5310.84		1.6235	3301.45
-0.116	25532.2		1.6218	23518.9		1.6219	18444.6		-1.622	-12048.1		1.6221	8484.25		1.6224	5309.68		1.6218	3299.5
-0.117	25530.6		1.6202	23519.2		1.6202	18444.3		-1.6204	-12045.7		1.6204	8482.65		1.6203	5307.22		1.6202	3297.18
-0.117	25529.3		1.6185	23519		1.6185	18444.2		-1.6186	-12041.3		1.6188	8480.84		1.6186	5303.7		1.6185	3295.64
-0.118	25528.8		1.6169	23518.4		1.6169	18444.1		-1.6169	-12036.5		1.6171	8478.93		1.6169	5300.1		1.6169	3294.65
-0.118	25528.5		1.6152	23518.5		1.6152	18444.4		-1.6152	-12035.9		1.6153	8477.07		1.6153	5297.05		1.6152	3293.7
-0.119	25528.9		1.6135	23518.7		1.6136	18444.6		-1.6135	-12039.7		1.6136	8476.49		1.6136	5294.4		1.6135	3293.1
-0.119	25529.1		1.6116	23519		1.6117	18444.5		-1.6119	-12047.6		1.6119	8476.67		1.6122	5292.37		1.6117	3292.85
-0.12	25528.1		1.6099	23518.9		1.6101	18444		-1.6102	-12057.3		1.6103	8477.04		1.6103	5291.02		1.6101	3290.64
-0.12	25526.8		1.6083	23518.6		1.6084	18442.8		-1.6085	-12068.1		1.6086	8477.31		1.6086	5289.96		1.6083	3286.41
-0.121	25525.5		1.6067	23518.9		1.6068	18441.2		-1.6069	-12075		1.607	8477.19		1.6067	5288.82		1.6067	3281.18
-0.121	25524.7		1.605	23519.4		1.6051	18439.7		-1.6051	-12076.6		1.6053	8476.64		1.605	5287.3		1.605	3276.13
-0.122	25524.3		1.6034	23519.6		1.6034	18439.7		-1.6034	-12072.5		1.6035	8475.63		1.6034	5285.28		1.6034	3271.85
-0.122	25524.4		1.6017	23519.2		1.6017	18440.3		-1.6017	-12066.6		1.6018	8474.36		1.6017	5282.62		1.6017	3268.66
-0.123	25525.3		1.6001	23519.4		1.6001	18441.2		-1.6001	-12064.6		1.6002	8472.66		1.6001	5279.64		1.5998	3266.98
-0.124	25526.3		1.5982	23519.9		1.5982	18442.2		-1.5984	-12065.9		1.5985	8471.19		1.5984	5277.2		1.5982	3266.62
-0.124	25528.1		1.5967	23520.7		1.5966	18443.1		-1.5968	-12066.7		1.5968	8469.88		1.5967	5275.48		1.5965	3266.07
-0.124	25529.9		1.5948	23521.2		1.5949	18442.8		-1.5951	-12066.7		1.5951	8468.46		1.5949	5274.68		1.5949	3265.36
-0.125	25532.7		1.5934	23521.6		1.5933	18442.1		-1.5932	-12065.6		1.5935	8467.16		1.5932	5274.03		1.5932	3264.29
-0.126	25534.2		1.5915	23522		1.5916	18440.8		-1.5915	-12063.2		1.5916	8465.96		1.5916	5272.7		1.5915	3262.43
-0.126	25534.6		1.5898	23522.7		1.5899	18439		-1.5898	-12055.7		1.5899	8464.91		1.5899	5270.18		1.5899	3259.18
-0.126	25537.2		1.5882	23523.6		1.5882	18438		-1.5882	-12043.5		1.5883	8463.31		1.5882	5266.49		1.588	3255.62
-0.127	25540.3		1.5864	23523.8		1.5864	18438		-1.5866	-12029.9		1.5866	8460.63		1.5866	5262.37		1.5864	3252.38
-0.128	25541.9		1.5847	23523.6		1.5847	18438.7		-1.5849	-12018		1.585	8457.21		1.585	5258.24		1.5847	3250.13
-0.128	25542.4		1.583	23523.9		1.583	18439.5		-1.5832	-12011		1.5833	8453.73		1.5831	5254.57		1.583	3249.54
-0.129	25541.9		1.5813	23524.5		1.5814	18439.7		-1.5815	-12009.4		1.5817	8450.55		1.5815	5252.01		1.5813	3249.83
-0.129	25540.7		1.5799	23524.5		1.5798	18440.3		-1.5798	-12010.5		1.5798	8448.06		1.5798	5250.78		1.5797	3249.98
-0.13	25539.4		1.578	23524.2		1.578	18441.1		-1.578	-12011.2		1.5781	8446.29		1.5781	5250.36		1.578	3249.53
-0.13	25539.6		1.5764	23523.9		1.5764	18440.9		-1.5764	-12010.6		1.5765	8445.06		1.5765	5250.01		1.5762	3248.2
-0.131	25539.5		1.5747	23524.1		1.5746	18439.4		-1.5748	-12007		1.5748	8443.84		1.5748	5249.12		1.5745	3245.96
-0.131	25538.7		1.5728	23524.4		1.5729	18438		-1.5731	-11999.4		1.5731	8442.41		1.5732	5247.4		1.5729	3243.05
-0.132	25537.9		1.5711	23524.5		1.5712	18437.1		-1.5715	-11991.8		1.5714	8440.32		1.5712	5243.72		1.5712	3240.29
-0.132	25536.6		1.5694	23524.1		1.5696	18437.3		-1.5697	-11988.2		1.5698	8437.74		1.5696	5239.01		1.5695	3237.52
-0.133	25535.8		1.5678	23524		1.5679	18438.1		-1.5679	-11987.8		1.5681	8434.9		1.5679	5234.79		1.5679	3235.33
-0.133	25534.4		1.5662	23524.3		1.5663	18439		-1.5663	-11992.6		1.5663	8432.36		1.5662	5231.71		1.5662	3234.2
-0.134	25532.5		1.5646	23524.2		1.5646	18440.2		-1.5646	-12004		1.5646	8430.65		1.5646	5230.07		1.5646	3233.05
-0.134	25531.7		1.5626	23523.9		1.5627	18441.9		-1.5629	-12014		1.563	8429.95		1.5629	5229.7		1.5626	3230.43
-0.135	25531.3		1.561	23523.5		1.561	18443.4		-1.5613	-12021		1.5613	8429.76		1.5612	5229.99		1.561	3226
-0.135	25532		1.5593	23523.1		1.5593	18443.8		-1.5596	-12025.2		1.5597	8429.62		1.5594	5230.17		1.5593	3220.45
-0.136	25534		1.5577	23522.9		1.5577	18442.9		-1.558	-12024.9		1.558	8429.26		1.5578	5229.66		1.5576	3214.52
-0.136	25536.9		1.556	23522.5		1.556	18441.5		-1.556	-12019.5		1.5563	8428.32		1.5561	5227.97		1.556	3208.94
-0.137	25538.8		1.5543	23521.8		1.5544	18440.4		-1.5544	-12012.5		1.5544	8426.8		1.5544	5225		1.5543	3204.85
-0.137	25539		1.5527	23521		1.5528	18439.7		-1.5527	-12008.3		1.5527	8424.33		1.5527	5221.52		1.5527	3202
-0.138	25538.1		1.5508	23520.4		1.5511	18439.6		-1.551	-12006.5		1.5511	8421.68		1.5511	5218.57		1.5508	3199.56
-0.139	25537.3		1.5492	23520.5		1.5492	18440.5		-1.5494	-12006.4		1.5494	8419.16		1.5494	5216.3		1.5492	3197.69
-0.139	25536.5		1.5475	23520.4		1.5475	18441.6		-1.5477	-12008.4		1.5477	8417.23		1.5478	5215.18		1.5475	3195.72
-0.139	25536.2		1.5459	23519.9		1.5459	18443.1		-1.5461	-12012		1.5461	8415.79		1.5459	5214.52		1.5459	3193.04
-0.14	25535.4		1.5442	23519.8		1.5442	18444.4		-1.5442	-12014.1		1.5444	8414.78		1.5442	5213.59		1.5441	3189.67
-0.141	25533.9		1.5425	23520.1		1.5425	18444.9		-1.5426	-12012.9		1.5426	8413.81		1.5425	5211.45		1.5425	3185.45
-0.141	25532.6		1.5408	23520.6		1.5409	18444.7		-1.5409	-12008.1		1.5409	8412.4		1.5408	5208.08		1.5408	3180.83
-0.141	25530.3		1.5392	23520.8		1.5392	18443.4		-1.5392	-12001.6		1.5393	8410.16		1.5392	5203.8		1.539	3176.76
-0.142	25528.9		1.5373	23520.9		1.5374	18442.1		-1.5376	-11996.9		1.5376	8406.98		1.5376	5199.23		1.5373	3174.23
-0.143	25527.5		1.5357	23521		1.5357	18441.1		-1.5359	-11996.1		1.536	8403.5		1.5359	5195.11		1.5357	3172.37
-0.143	25526.7		1.534	23521.7		1.5341	18440.6		-1.5342	-11996.7		1.5342	8400.16		1.534	5191.72		1.534	3171.09
-0.144	25526.3		1.5324	23522.3		1.5324	18440.5		-1.5324	-11998		1.5326	8397.36		1.5324	5189.84		1.5324	3170.13
-0.144	25525.8		1.5307	23522.7		1.5307	18440.7		-1.5308	-11999.9		1.531	8395.38		1.5307	5189.29		1.5307	3168.41
-0.145	25525.7		1.529	23522.3		1.5291	18441.3		-1.5291	-11999.3		1.5291	8394.13		1.5291	5189.06		1.529	3165.56
-0.145	25526.1		1.5273	23522.3		1.5274	18441.3		-1.5274	-11992.9		1.5274	8393.33		1.5273	5188.54		1.5271	3161.9
-0.146	25526.8		1.5254	23522.4		1.5257	18440.8		-1.5257	-11984.6		1.5258	8392.55		1.5257	5187.34		1.5254	3157.63
-0.146	25527.1		1.5238	23522.6		1.5239	18440.5		-1.524	-11977.3		1.5241	8391.34		1.524	5185.44		1.5238	3153.77
-0.147	25526		1.5221	23522.5		1.5222	18441.1		-1.5224	-11972		1.5225	8389.35		1.5222	5182.85		1.5221	3151.45
-0.147	25525.5		1.5205	23522.4		1.5206	18442.9		-1.5208	-11969.4		1.5208	8386.85		1.5205	5180.13		1.5205	3150.83
-0.148	25526.4		1.5188	23522.4		1.5188	18445.5		-1.5188	-11971		1.5191	8384.22		1.5189	5177.52		1.5191	3150.78
-0.148	25527		1.5171	23522.7		1.5172	18448.2		-1.5172	-11976.4		1.5172	8381.64		1.5172	5175.65		1.5171	3150.56
-0.149	25526		1.5154	23522.8		1.5155	18449.9		-1.5155	-11982.2		1.5155	8379.52		1.5156	5174.78		1.5153	3150.09
-0.149	25524.1		1.5137	23522.8		1.5139	18451		-1.5138	-11985.5		1.5139	8377.88		1.5139	5174.81		1.5136	3149.06
-0.15	25524.4		1.5119	23523		1.512	18451.4		-1.5121	-11986.1		1.5122	8376.74		1.5122	5174.85		1.5119	3146.34
-0.15	25525.9		1.5103	23523.6		1.5103	18450.5		-1.5105	-11981.3		1.5106	8375.85		1.5103	5174.54		1.5103	3142.38
-0.151	25527.1		1.5086	23524.4		1.5087	18448.4		-1.5088	-11973.3		1.5088	8375		1.5086	5173.86		1.5086	3138.05
-0.151	25528.2		1.507	23525.4		1.5069	18446		-1.507	-11966.5		1.5072	8374.17		1.507	5172.15		1.507	3133.8
-0.152	25529.2		1.5053	23526		1.5053	18443.5		-1.5053	-11962.3		1.5055	8372.52		1.5053	5168.82		1.5053	3130.67
-0.153	25530.4		1.5037	23526.6		1.5036	18442		-1.5037	-11960.1		1.5037	8370.07		1.5037	5164.71		1.5035	3129.11
-0.153	25531.1		1.502	23527.5		1.502	18441		-1.5021	-11962		1.502	8367.46		1.5021	5160.94		1.5018	3128.67
-0.153	25531.6		1.5002	23528.3		1.5002	18439.8		-1.5003	-11968.3		1.5004	8365.54		1.5004	5158.03		1.5001	3128.4
-0.154	25533.9		1.4985	23528.4		1.4985	18438.7		-1.4987	-11974		1.4987	8364.39		1.4985	5155.7		1.4984	3127.51
-0.155	25534.5		1.4968	23527.9		1.4969	18437.7		-1.497	-11976.1		1.4971	8363.82		1.4968	5153.84		1.4968	3125.34
-0.155	25534		1.4952	23527.8		1.4952	18437		-1.4951	-11970.5		1.4954	8363.3		1.4952	5152.09		1.4951	3121.7
-0.156	25534		1.4935	23527.9		1.4935	18435.9		-1.4935	-11958.4		1.4937	8362.69		1.4935	5149.83		1.4934	3117.54
-0.156	25533		1.4919	23528.2		1.4918	18434.4		-1.4919	-11947.1		1.4919	8361.6		1.4918	5146.99		1.4918	3113.51
-0.157	25533		1.4902	23528.1		1.4902	18433		-1.4902	-11939.9		1.4902	8359.8		1.4902	5144.04		1.4899	3110.41
-0.157	25533.9		1.4883	23527.4		1.4883	18432.5		-1.4886	-11940.6		1.4885	8357.51		1.4885	5141.32		1.4882	3108.29
-0.158	25533.9		1.4866	23527.1		1.4867	18432.6		-1.4869	-11948.7		1.4869	8354.62		1.4868	5138.7		1.4866	3107.91
-0.158	25531.2		1.4849	23527.2		1.485	18432.5		-1.4852	-11960.6		1.4853	8351.88		1.4849	5136.37		1.4849	3108.59
-0.159	25528.3		1.4833	23526.2		1.4834	18432.4		-1.4833	-11972.4		1.4836	8349.7		1.4833	5135.18		1.4833	3109.1
-0.159	25524.9		1.4816	23524.8		1.4817	18432.9		-1.4816	-11980.3		1.482	8347.79		1.4817	5134.82		1.4816	3108.33
-0.16	25522		1.48	23523.8		1.4801	18433.8		-1.48	-11980.4		1.4801	8345.8		1.48	5134.62		1.4799	3106.49
-0.16	25520.5		1.4783	23523.5		1.4784	18434.5		-1.4783	-11974.9		1.4783	8344.1		1.4784	5134.34		1.4781	3103.81
-0.161	25520.6		1.4766	23524.3		1.4765	18434.7		-1.4767	-11966.4		1.4767	8342.38		1.4767	5133.7		1.4765	3101.37
-0.161	25521.9		1.4748	23525.6		1.4748	18433.8		-1.475	-11959.1		1.475	8340.1		1.475	5132.15		1.4748	3100.1
-0.162	25522.5		1.4732	23526.6		1.4731	18433.2		-1.4733	-11954.4		1.4734	8337.39		1.4731	5129.95		1.4731	3100.32
-0.162	25523.9		1.4714	23527.5		1.4715	18433.2		-1.4715	-11954.3		1.4717	8334.39		1.4714	5126.24		1.4715	3101.13
-0.163	25525.8		1.4698	23528.5		1.4699	18433.4		-1.4698	-11958		1.47	8331.35		1.4698	5122.29		1.4698	3101.23
-0.163	25527.3		1.4682	23529.5		1.4682	18433.9		-1.4682	-11959.2		1.4683	8328.6		1.4682	5119		1.4682	3100.82
-0.164	25528.3		1.4665	23530.4		1.4665	18434.8		-1.4665	-11955.2		1.4666	8326.51		1.4665	5116.82		1.4663	3099.88
-0.164	25529.4		1.4649	23531		1.4648	18435.9		-1.4649	-11947.4		1.4649	8325.01		1.4649	5115.58		1.4645	3097.03
-0.165	25530.4		1.463	23531.5		1.4631	18436.2		-1.4632	-11939.2		1.4632	8323.9		1.4632	5114.54		1.4629	3092.74
-0.166	25529.7		1.4614	23532.2		1.4614	18435.9		-1.4615	-11930.8		1.4616	8322.81		1.4614	5113.6		1.4613	3088.43
-0.166	25528.2		1.4597	23532.8		1.4597	18435		-1.4599	-11923.9		1.4599	8321.49		1.4597	5112.61		1.4596	3084.63
-0.166	25528.8		1.458	23532.7		1.458	18433.9		-1.4579	-11920.1		1.4583	8319.67		1.458	5110.57		1.4579	3081.99
-0.167	25530.1		1.4563	23532.1		1.4564	18433.3		-1.4563	-11919.1		1.4565	8317.11		1.4564	5107.55		1.4564	3081.53
-0.168	25531.7		1.4547	23531.2		1.4548	18433.2		-1.4546	-11925.1		1.4548	8313.95		1.4547	5104.2		1.4544	3082.56
-0.168	25534.5		1.453	23530.4		1.4531	18433.1		-1.453	-11935		1.4531	8310.89		1.4531	5101.22		1.4528	3084.39
-0.168	25535.4		1.4513	23530.3		1.4512	18432.6		-1.4513	-11943.9		1.4514	8308.53		1.4514	5098.73		1.4511	3085.42
-0.169	25534.4		1.4495	23530.4		1.4496	18432		-1.4496	-11950.5		1.4498	8306.58		1.4496	5097.19		1.4494	3084.96
-0.17	25533.4		1.4478	23530.3		1.4479	18431.3		-1.448	-11954.5		1.4481	8305.26		1.4479	5096.43		1.4478	3083.51
-0.17	25532.1		1.4461	23530.3		1.4462	18430.6		-1.4462	-11954		1.4464	8304.45		1.4462	5095.62		1.4461	3080.74
-0.171	25531.3		1.4445	23530.7		1.4446	18429.3		-1.4445	-11950.5		1.4447	8303.79		1.4445	5094.62		1.4445	3077.31
-0.171	25530.7		1.4428	23531.3		1.4432	18427.6		-1.4428	-11948.6		1.4429	8303.07		1.4429	5093.31		1.4426	3074.5
-0.172	25529.8		1.4412	23531.3		1.4413	18426.4		-1.4412	-11948.4		1.4412	8302		1.4412	5091.05		1.441	3072.7
-0.172	25529.1		1.4395	23531.2		1.4394	18425.7		-1.4395	-11949.3		1.4395	8299.6		1.4396	5088.07		1.4393	3071.89
-0.173	25529.1		1.4376	23531.5		1.4377	18425.4		-1.4379	-11951.5		1.4379	8296.31		1.4379	5084.71		1.4377	3072.15
-0.173	25529.3		1.436	23531.8		1.436	18425.9		-1.4362	-11953.8		1.4362	8292.73		1.436	5081.49		1.4359	3072.63
-0.174	25528.6		1.4343	23532.1		1.4343	18426.1		-1.4345	-11954.6		1.4346	8289.6		1.4344	5079.01		1.4343	3072.66
-0.174	25528.8		1.4327	23531.6		1.4327	18426		-1.4326	-11953.5		1.4329	8286.91		1.4327	5077.63		1.4326	3071.97
-0.175	25529.1		1.431	23531.2		1.431	18426.1		-1.431	-11949.5		1.4311	8285.03		1.431	5077.06		1.4307	3071.19
-0.175	25527.7		1.4293	23531.4		1.4294	18426		-1.4294	-11944.2		1.4294	8283.7		1.4294	5076.65		1.4291	3069.96
-0.176	25524.5		1.4274	23532		1.4275	18425.4		-1.4277	-11939.9		1.4278	8282.15		1.4277	5075.89		1.4274	3068.86
-0.176	25522.1		1.4258	23532.2		1.4259	18424.3		-1.4261	-11939.6		1.4261	8279.89		1.4261	5074.21		1.4257	3069.54
-0.177	25522.1		1.4241	23531.9		1.4242	18423.5		-1.4244	-11941		1.4244	8276.94		1.4242	5071.46		1.424	3071.76
-0.177	25521.9		1.4225	23531.7		1.4226	18423.5		-1.4227	-11944.6		1.4227	8273.64		1.4225	5067.86		1.4224	3074.53
-0.178	25521.6		1.4207	23532.2		1.4208	18423.7		-1.4208	-11946.7		1.4211	8270.34		1.4209	5064.14		1.4207	3076.78
-0.178	25522		1.4191	23532.6		1.4192	18424.5		-1.4191	-11942.7		1.4192	8267.54		1.4192	5060.82		1.4191	3078.26
-0.179	25521.8		1.4174	23532.6		1.4175	18425.7		-1.4175	-11929.5		1.4175	8265.53		1.4175	5058.56		1.4172	3079.49
-0.179	25521.3		1.4158	23532.5		1.4159	18426.9		-1.4158	-11912.2		1.4159	8264.2		1.4159	5057.36		1.4156	3079.46
-0.18	25521.9		1.4139	23532.5		1.414	18428.3		-1.4142	-11894.6		1.4142	8263.2		1.4142	5056.79		1.4139	3077.54
-0.181	25523.5		1.4123	23533		1.4123	18429.6		-1.4125	-11881.3		1.413	8262.42		1.4127	5056.22		1.4123	3075.14
-0.181	25525.5		1.4106	23533.6		1.4106	18429.4		-1.4108	-11873.7		1.4111	8261.49		1.4107	5055.13		1.4105	3072.72
-0.181	25526.2		1.4089	23534		1.4089	18428.6		-1.409	-11875		1.4092	8259.42		1.409	5053.04		1.4089	3070.53
-0.182	25526		1.4073	23534.1		1.4072	18427.9		-1.4073	-11882.3		1.4079	8256.21		1.4074	5049.73		1.4072	3068.83
-0.183	25524.2		1.4056	23534.5		1.4056	18427.8		-1.4056	-11890.6		1.4057	8252.73		1.4057	5045.69		1.4054	3067.68
-0.183	25521.6		1.4039	23534.9		1.404	18428.3		-1.404	-11895.9		1.4043	8249.87		1.404	5041.65		1.4037	3066.85
-0.184	25520.1		1.4021	23535.3		1.4021	18429.2		-1.4023	-11898.4		1.4024	8247.24		1.4027	5038.19		1.4021	3067.16
-0.184	25521		1.4004	23535.1		1.4005	18430.4		-1.4006	-11897		1.4006	8244.24		1.4007	5035.44		1.4004	3068.94
-0.185	25522.2		1.3988	23535.3		1.3988	18431.7		-1.399	-11891.9		1.399	8242.25		1.3991	5033.6		1.3988	3069.27
-0.185	25521.9		1.3971	23535.5		1.3972	18433		-1.3971	-11886.6		1.3973	8241.39		1.3971	5032.36		1.3971	3067.76
-0.186	25520.4		1.3954	23535.7		1.3954	18433.9		-1.3954	-11884.5		1.3955	8240.91		1.3955	5030.85		1.3954	3064.64
-0.186	25520		1.3938	23535.8		1.3938	18434.1		-1.3937	-11885.2		1.3943	8240.34		1.3937	5028.42		1.3937	3061.21
-0.187	25520.1		1.3921	23535.5		1.3921	18433.7		-1.392	-11890.2		1.3922	8238.81		1.3921	5024.96		1.3918	3058.53
-0.187	25519		1.3902	23535.3		1.3905	18433.2		-1.3904	-11898.8		1.3905	8236.15		1.3904	5020.89		1.3902	3057.12
-0.188	25518.3		1.3885	23535.3		1.3886	18433.3		-1.3887	-11907.1		1.3889	8233.32		1.3888	5016.62		1.3885	3056.25
-0.188	25519		1.3868	23534.9		1.3869	18434		-1.3871	-11912.6		1.3871	8230.92		1.3871	5012.85		1.3869	3055.21
-0.189	25520.5		1.3852	23534.2		1.3853	18435.2		-1.3852	-11915.6		1.3855	8229.03		1.3853	5009.91		1.3851	3052.94
-0.189	25521.3		1.3835	23533.8		1.3836	18436		-1.3836	-11915.1		1.3838	8227.55		1.3836	5007.92		1.3835	3049.54
-0.19	25521.1		1.3819	23534.2		1.382	18436.2		-1.3819	-11912.4		1.3819	8226.33		1.382	5006.94		1.3819	3045.65
-0.19	25522.5		1.3802	23534.7		1.3803	18436.2		-1.3802	-11909.9		1.3803	8225.29		1.3803	5006.91		1.38	3041.37
-0.191	25524.9		1.3785	23534.8		1.3786	18435.5		-1.3786	-11911.2		1.3786	8223.5		1.3786	5006.66		1.3784	3037.62
-0.191	25526.4		1.3767	23533.9		1.377	18433.8		-1.3769	-11916.6		1.377	8220.96		1.377	5005.48		1.3767	3035.08
-0.192	25528		1.375	23533.2		1.3751	18431.8		-1.3753	-11923.5		1.3753	8217.92		1.3753	5002.9		1.375	3033.59
-0.193	25529.8		1.3734	23533.3		1.3734	18430.4		-1.3734	-11930		1.3736	8214.64		1.3734	4999.28		1.3734	3033.24
-0.193	25532.2		1.3717	23534		1.3717	18429.7		-1.3718	-11935		1.372	8211.68		1.3718	4995.13		1.3717	3033.3
-0.193	25533.5		1.3701	23534.5		1.3701	18429.9		-1.3701	-11936.9		1.3701	8209.08		1.3702	4991.56		1.37	3033.73
-0.194	25534.2		1.3684	23534.4		1.3684	18430.5		-1.3685	-11932.7		1.3685	8207.46		1.3685	4989.94		1.3684	3033.97
-0.195	25533.4		1.3668	23534		1.3667	18430.5		-1.3667	-11926		1.3668	8206.7		1.3668	4989.86		1.3665	3032.85
-0.195	25531.1		1.3649	23534.1		1.3649	18430.5		-1.3651	-11919.1		1.3651	8206.27		1.3651	4990		1.3649	3030.72
-0.196	25528.2		1.3633	23534.4		1.3632	18430.3		-1.3634	-11913.3		1.3635	8205.74		1.3635	4989.89		1.3632	3028.45
-0.196	25524.6		1.3615	23534.8		1.3616	18429.1		-1.3618	-11911.9		1.3618	8204.57		1.3616	4988.89		1.3616	3026.56
-0.197	25520.3		1.3598	23535.1		1.3599	18427.3		-1.3599	-11913.5		1.3601	8202.43		1.3599	4986.57		1.3599	3025.31
-0.197	25516.5		1.3582	23535.8		1.3583	18425.8		-1.3582	-11914.7		1.3584	8199.66		1.3583	4983.19		1.3582	3024.72
-0.198	25514.7		1.3566	23536.8		1.3566	18425.2		-1.3566	-11911.3		1.3566	8197.08		1.3566	4979.23		1.3566	3024.43
-0.198	25513.8		1.3549	23537.9		1.3549	18425.7		-1.3549	-11905.2		1.355	8194.92		1.3549	4975.1		1.3546	3023.87
-0.199	25512.5		1.353	23538.8		1.3533	18426.5		-1.3533	-11895.7		1.3533	8193.67		1.3532	4971.39		1.353	3022.74
-0.199	25511.6		1.3514	23539.2		1.3515	18427.4		-1.3516	-11884.4		1.3517	8193.31		1.3516	4968.58		1.3513	3020.03
-0.2	25512.8		1.3499	23539.8		1.3498	18427.7		-1.35	-11875.1		1.3501	8193.13		1.3498	4967.48		1.3497	3015.8
-0.2	25514.2		1.3483	23540.5		1.3481	18427.5		-1.3481	-11869		1.3483	8193.04		1.3481	4967.44		1.3481	3011.19
-0.201	25515		1.3464	23540.7		1.3465	18426.6		-1.3465	-11865.9		1.3465	8192.83		1.3465	4966.76		1.3463	3007.02
-0.201	25517		1.3447	23540		1.3448	18424.8		-1.3448	-11867.7		1.3448	8191.69		1.3448	4964.55		1.3447	3003.54
-0.202	25519.8		1.3431	23538.9		1.3432	18422.6		-1.3431	-11871.7		1.3431	8189.48		1.3432	4960.83		1.3428	3001.05
-0.202	25523.6		1.3414	23538.4		1.3414	18420.7		-1.3414	-11876.1		1.3415	8186.5		1.3415	4956.49		1.3412	3000.24
-0.203	25527.3		1.3397	23538.4		1.3396	18419.4		-1.3398	-11879.6		1.3398	8183.48		1.3398	4951.66		1.3395	3000.26
-0.203	25530.5		1.3381	23538.1		1.3379	18418.8		-1.3381	-11880.5		1.3382	8180.94		1.3381	4947		1.3379	2999.81
-0.204	25533		1.3362	23537.6		1.3362	18419		-1.3362	-11877.6		1.3364	8179.01		1.3363	4943.33		1.3362	2997.53
-0.204	25534.5		1.3345	23537.3		1.3346	18419.7		-1.3346	-11871.2		1.3346	8177.38		1.3346	4941.12		1.3346	2993.42
-0.205	25535.4		1.3332	23537.3		1.3329	18420.8		-1.333	-11865.1		1.333	8175.86		1.333	4939.8		1.3329	2987.66
-0.206	25533.4		1.3313	23537.8		1.3313	18422.5		-1.3313	-11864.5		1.3313	8174.17		1.3313	4938.64		1.3312	2981.36
-0.206	25530.4		1.3293	23538.2		1.3295	18424.1		-1.3296	-11866.9		1.3296	8171.59		1.3297	4937.28		1.3293	2975.63
-0.206	25528.3		1.3277	23538.8		1.3278	18424.9		-1.3279	-11871.9		1.328	8168.07		1.328	4935.67		1.3277	2972.2
-0.207	25527.5		1.326	23540		1.3261	18425.3		-1.3263	-11878.6		1.3263	8164.26		1.3263	4933.27		1.3261	2971.12
-0.208	25528.3		1.3248	23541.5		1.3244	18425.7		-1.3246	-11884.9		1.3247	8160.84		1.3244	4930.23		1.3244	2971.35
-0.208	25528.1		1.3229	23542.1		1.3227	18426.3		-1.3227	-11887.8		1.323	8157.89		1.3227	4927.16		1.3228	2971.18
-0.208	25527.6		1.3211	23541.9		1.3211	18427		-1.3211	-11882.3		1.3212	8155.75		1.3211	4924.4		1.3211	2969.91
-0.209	25527		1.3194	23541.3		1.3194	18427.8		-1.3194	-11870.9		1.3195	8154.52		1.3194	4923.25		1.3194	2967.69
-0.21	25526.7		1.3178	23540.8		1.3178	18428		-1.3178	-11859.7		1.3178	8153.81		1.3178	4923.43		1.3175	2964.77
-0.21	25526.4		1.3159	23540.5		1.3159	18427.6		-1.316	-11851.4		1.3161	8153.1		1.3161	4923.72		1.3158	2961.69
-0.211	25525.4		1.3142	23540.1		1.3142	18427.3		-1.3144	-11847.8		1.3144	8152.24		1.3144	4923.56		1.3142	2958.71
-0.211	25523.8		1.3125	23539.8		1.3125	18426.4		-1.3128	-11849.3		1.3128	8150.85		1.3128	4922.72		1.3125	2956.67
-0.212	25522.3		1.3109	23539.7		1.3109	18424.6		-1.3109	-11854.9		1.3111	8149.09		1.311	4920.68		1.3109	2955.87
-0.212	25520.6		1.3092	23540.2		1.3092	18422.7		-1.3093	-11862		1.3093	8147.3		1.3093	4917.78		1.3092	2955.29
-0.213	25519.1		1.3075	23541.1		1.3076	18421.3		-1.3076	-11867		1.3076	8145.63		1.3076	4914.4		1.3075	2954.6
-0.213	25519.1		1.3059	23541.5		1.3059	18420.8		-1.3059	-11864.8		1.3059	8144.68		1.306	4911.14		1.3057	2953.78
-0.214	25519.9		1.304	23541.6		1.304	18420.9		-1.3043	-11856.1		1.3043	8144.43		1.3043	4908.44		1.3041	2950.55
-0.214	25520.7		1.3024	23541.7		1.3024	18421.3		-1.3026	-11844.9		1.3026	8144.53		1.3027	4906.1		1.3024	2945.06
-0.215	25520.8		1.3007	23542.2		1.3007	18421.9		-1.3009	-11835		1.301	8145.01		1.3009	4904.27		1.3009	2938.86
-0.215	25521.4		1.2991	23543		1.299	18422.6		-1.2993	-11829.7		1.2993	8145.35		1.299	4902.9		1.299	2933.09
-0.216	25523		1.2974	23543.4		1.2974	18423.1		-1.2974	-11829.4		1.2975	8145.01		1.2974	4901.61		1.2974	2928.11
-0.216	25524.7		1.2957	23543.8		1.2957	18423		-1.2958	-11833.5		1.2958	8143.36		1.2957	4900.07		1.2957	2924.23
-0.217	25524.9		1.2941	23544.5		1.2941	18422		-1.2941	-11838.9		1.2942	8140.56		1.2941	4897.93		1.2938	2922.17
-0.217	25523.4		1.2921	23545.1		1.2924	18420.7		-1.2924	-11843.6		1.2924	8137.16		1.2924	4894.69		1.2921	2921.48
-0.218	25522.9		1.2905	23545.2		1.2905	18420		-1.2908	-11843.7		1.2908	8133.42		1.2908	4890.53		1.2904	2921.13
-0.218	25523.4		1.2889	23544.4		1.2889	18420.1		-1.2891	-11839.1		1.2891	8129.67		1.2891	4886.15		1.2893	2920.12
-0.219	25522.5		1.2872	23543.5		1.2872	18420.7		-1.2874	-11830.4		1.2875	8126.36		1.2875	4881.84		1.2871	2917.74
-0.219	25520		1.2856	23543.2		1.2856	18422		-1.2855	-11822.6		1.2858	8123.4		1.2856	4878.05		1.2855	2914.47
-0.22	25516.7		1.2839	23543.8		1.2839	18423.3		-1.2838	-11818.1		1.2839	8121.07		1.2839	4875.29		1.2838	2910.76
-0.221	25514.6		1.2822	23544.3		1.2822	18424.3		-1.2822	-11823.2		1.2822	8118.78		1.2822	4873.51		1.282	2906.92
-0.221	25514.5		1.2804	23544.7		1.2806	18424.8		-1.2805	-11834.8		1.2805	8115.76		1.2806	4871.88		1.2803	2904.26
-0.222	25515.3		1.2786	23544.6		1.2787	18424.4		-1.2789	-11848.1		1.2789	8112.37		1.2789	4870.08		1.2786	2902.09
-0.222	25515.6		1.277	23544.5		1.2771	18423.4		-1.2771	-11859.4		1.2772	8109.05		1.2772	4867.61		1.2769	2900.79
-0.223	25516.2		1.2753	23544.4		1.2754	18422.8		-1.2756	-11863.8		1.2756	8106		1.2755	4863.88		1.2753	2900.46
-0.223	25517.7		1.2737	23543.8		1.2738	18423		-1.2737	-11859.8		1.2737	8103.03		1.2737	4859.88		1.2736	2900.4
-0.224	25519.6		1.272	23543.2		1.2721	18424.1		-1.272	-11851.1		1.2721	8100.81		1.2721	4856.56		1.272	2899.49
-0.224	25520.7		1.2703	23543.1		1.2704	18425.5		-1.2704	-11842.6		1.2704	8099.34		1.2704	4853.85		1.2701	2896.86
-0.225	25522.2		1.2685	23544		1.2687	18426.5		-1.2687	-11835.4		1.2688	8098.41		1.2687	4852.23		1.2685	2893.08
-0.225	25524.6		1.2669	23545		1.2668	18427.4		-1.267	-11830.3		1.267	8097.56		1.2671	4851.53		1.2668	2889.18
-0.226	25525.1		1.2651	23545.1		1.2652	18427.1		-1.2654	-11828.9		1.2654	8096.21		1.2654	4851.07		1.2652	2885.97
-0.226	25525.4		1.2635	23544.7		1.2635	18425.7		-1.2637	-11831.2		1.2638	8094.32		1.2638	4850.47		1.2635	2884.24
-0.227	25525.1		1.2619	23544.5		1.2619	18423.4		-1.262	-11834.5		1.2621	8091.69		1.2619	4849.55		1.2618	2883.35
-0.227	25525.7		1.2602	23544.7		1.2602	18421.3		-1.2601	-11835.9		1.2602	8089.12		1.2602	4847.75		1.2602	2882.19
-0.228	25527.3		1.2586	23544.9		1.2585	18419.7		-1.2585	-11834.9		1.2586	8086.91		1.2585	4844.79		1.2585	2880.57
-0.228	25529.7		1.2569	23544.8		1.2569	18418.8		-1.2569	-11831.3		1.2569	8085.34		1.2569	4841.16		1.2566	2878.27
-0.229	25531.1		1.255	23544.7		1.2551	18418.7		-1.2552	-11827.2		1.2553	8084.05		1.2552	4837.78		1.255	2874.67
-0.229	25532.2		1.2533	23545.3		1.2533	18418.7		-1.2536	-11823.5		1.2536	8082.91		1.2535	4835.09		1.2532	2869.74
-0.23	25531.9		1.2516	23545.9		1.2517	18418.8		-1.2519	-11821.8		1.2519	8082.09		1.2519	4833.22		1.2516	2864.23
-0.23	25531.2		1.25	23545.8		1.25	18419		-1.25	-11822.5		1.2503	8081.11		1.25	4831.99		1.2499	2859.06
-0.231	25530		1.2483	23545.5		1.2484	18418.8		-1.2483	-11825.3		1.2484	8079.98		1.2484	4830.91		1.2483	2855.35
-0.231	25528.2		1.2466	23545.2		1.2467	18418.2		-1.2466	-11828.4		1.2467	8078.34		1.2467	4829.22		1.2466	2853.37
-0.232	25527.7		1.2448	23545.9		1.245	18418		-1.245	-11824.9		1.2451	8075.74		1.245	4826.44		1.2448	2853.05
-0.233	25528.7		1.2432	23546.7		1.2432	18417.6		-1.2433	-11814.4		1.2434	8072.57		1.2434	4822.61		1.2431	2853.34
-0.233	25531		1.2415	23547		1.2415	18417.9		-1.2417	-11800.4		1.2417	8069.49		1.2417	4818.07		1.2415	2852.95
-0.233	25533.4		1.2398	23546.9		1.2398	18419.4		-1.24	-11787.5		1.2401	8066.77		1.2401	4813.86		1.2398	2851.09
-0.234	25533.7		1.2381	23547.2		1.2382	18421.7		-1.2383	-11778.4		1.2384	8064.1		1.2384	4810.63		1.2381	2847.62
-0.235	25533.2		1.2365	23547.6		1.2366	18423.4		-1.2365	-11773.7		1.2365	8061.66		1.2366	4808.24		1.2365	2843.61
-0.235	25532.2		1.2348	23547.7		1.2349	18425		-1.2349	-11775.7		1.2349	8059.07		1.2349	4806.64		1.2348	2841.38
-0.235	25531.3		1.2332	23547.4		1.2333	18426.2		-1.2332	-11782.5		1.2333	8056.14		1.2333	4805.49		1.233	2839.7
-0.236	25531		1.2313	23547		1.2319	18426.8		-1.2315	-11789.3		1.2316	8052.84		1.2316	4804.08		1.2313	2838.49
-0.237	25529.2		1.2297	23547		1.2297	18426.4		-1.2299	-11794.1		1.23	8049.39		1.2299	4802.37		1.2297	2837.5
-0.237	25526.4		1.228	23547.3		1.228	18425.3		-1.2283	-11792.9		1.2282	8046.25		1.2283	4799.97		1.228	2836.33
-0.238	25524.1		1.2264	23547.6		1.2264	18424.1		-1.2266	-11783.9		1.2266	8043.64		1.2266	4796.78		1.2264	2834.71
-0.238	25523.4		1.2247	23547.3		1.2247	18423.8		-1.2247	-11771.6		1.2247	8041.64		1.2247	4793.26		1.2247	2832.32
-0.239	25524.2		1.223	23547.2		1.2231	18424.1		-1.2231	-11760.2		1.2231	8040.85		1.2231	4789.63		1.223	2828.8
-0.239	25524.3		1.2214	23547.2		1.2214	18424.8		-1.2214	-11752.2		1.2214	8040.4		1.2214	4786.8		1.2211	2824.91
-0.24	25524.1		1.2195	23547.7		1.2201	18424.8		-1.2197	-11748.2		1.2198	8039.86		1.2197	4785.17		1.2194	2821.1
-0.24	25524.1		1.2178	23548.1		1.2179	18424.8		-1.2181	-11750.4		1.2181	8039.11		1.218	4784.05		1.2178	2817.52
-0.241	25525.2		1.2161	23548.4		1.2162	18424.6		-1.2164	-11757.1		1.2165	8037.74		1.2164	4782.87		1.2161	2815.16
-0.241	25526.2		1.2145	23548.6		1.2145	18424		-1.2148	-11763.2		1.2148	8035.02		1.2147	4781.79		1.2144	2813.97
-0.242	25525.8		1.2128	23548.8		1.2129	18423.1		-1.2129	-11762.3		1.2128	8031.5		1.2131	4780.56		1.2128	2813.12
-0.242	25524		1.2111	23549.1		1.2112	18421.9		-1.2112	-11753.8		1.2112	8028.06		1.2112	4778.44		1.2111	2812.89
-0.243	25522.2		1.2095	23548.9		1.2099	18420.5		-1.2095	-11739.7		1.2095	8025.15		1.2096	4775.63		1.2095	2812.75
-0.243	25522.6		1.2078	23548.7		1.2079	18419.8		-1.2078	-11728		1.2079	8022.49		1.2079	4772.53		1.2076	2811.21
-0.244	25522.6		1.206	23548.9		1.206	18419.5		-1.2062	-11720.9		1.2062	8019.82		1.2062	4769.47		1.206	2807.53
-0.244	25522.3		1.2043	23549.2		1.2044	18419.9		-1.2045	-11718.3		1.2046	8017.58		1.2046	4767.07		1.2043	2802.65
-0.245	25522		1.2027	23549.8		1.2026	18420.1		-1.2029	-11720.8		1.2029	8015.79		1.2029	4765.48		1.2027	2798.03
-0.245	25521.8		1.201	23550.5		1.201	18420.3		-1.201	-11729		1.2012	8013.94		1.2012	4764.11		1.201	2794.14
-0.246	25520.4		1.1993	23551.2		1.1993	18420.6		-1.1994	-11738.9		1.1994	8011.84		1.1994	4762.87		1.1993	2791.34
-0.246	25519.1		1.1977	23551.8		1.1977	18420.8		-1.1977	-11746		1.1977	8009.11		1.1978	4761.69		1.1976	2789.18
-0.247	25518.1		1.196	23552.3		1.196	18420.4		-1.196	-11746.6		1.1961	8006.12		1.1961	4759.58		1.1957	2787.05
-0.248	25518.7		1.1942	23552.4		1.1942	18419.3		-1.1944	-11741.7		1.1944	8003.37		1.1945	4756.71		1.1941	2784.77
-0.248	25519.6		1.1925	23551.6		1.1925	18418.7		-1.1927	-11735.7		1.1928	8001.4		1.1928	4753.41		1.1924	2781.9
-0.248	25519.3		1.1908	23550.8		1.1909	18419.1		-1.1911	-11731.7		1.1911	7999.79		1.1911	4749.67		1.1908	2777.92
-0.249	25518.2		1.1892	23550.5		1.1892	18419.8		-1.1891	-11730.9		1.1894	7998.86		1.1894	4746.01		1.1892	2773.5
-0.25	25516.7		1.1875	23550.3		1.1875	18420.7		-1.1875	-11733.4		1.1875	7998.5		1.1875	4743.08		1.1875	2769.19
-0.25	25516.2		1.1858	23549.7		1.1859	18422.1		-1.1859	-11737.1		1.1858	7997.61		1.1859	4741.22		1.1858	2765.62
-0.25	25515.1		1.1842	23549.4		1.1842	18423.6		-1.1841	-11739.4		1.1842	7995.77		1.1842	4739.84		1.1842	2763.01
-0.251	25512.9		1.1823	23549.6		1.1823	18424.8		-1.1825	-11739.2		1.1825	7992.59		1.1826	4738.24		1.1823	2761.65
-0.252	25510.3		1.1806	23550.7		1.1806	18425.3		-1.1808	-11737.2		1.1809	7989.23		1.1809	4735.92		1.1806	2760.87
-0.252	25508.3		1.179	23552		1.179	18424.6		-1.1792	-11734.4		1.1793	7985.85		1.1792	4732.7		1.179	2760.19
-0.253	25508		1.1773	23553.1		1.1773	18423.4		-1.1775	-11731.8		1.1776	7983.15		1.1776	4728.57		1.1773	2759.89
-0.253	25510.4		1.1756	23553.6		1.1757	18422.5		-1.1756	-11730		1.1757	7981.03		1.1759	4724.26		1.1755	2758.34
-0.254	25513.4		1.1739	23554.2		1.174	18422.1		-1.174	-11733.2		1.174	7979.47		1.174	4720.21		1.1739	2755.94
-0.254	25516.6		1.1722	23555.2		1.1723	18421.6		-1.1723	-11741.4		1.1723	7978.21		1.1723	4717.69		1.1722	2752.17
-0.255	25519.1		1.1706	23556		1.1707	18420.8		-1.1706	-11752.2		1.1707	7976.67		1.1707	4717.71		1.1704	2747.92
-0.255	25519.8		1.1687	23556.8		1.1688	18420.6		-1.169	-11762		1.169	7975.03		1.1694	4719.14		1.1687	2744.21
-0.256	25518.8		1.1671	23557.6		1.1671	18420.2		-1.1673	-11769.1		1.1674	7972.98		1.1674	4720.61		1.1671	2740.95
-0.256	25517.9		1.1654	23558.2		1.1655	18419.1		-1.1657	-11769.9		1.1657	7970.64		1.1657	4721.42		1.1655	2738.49
-0.257	25517.2		1.1638	23559.1		1.1638	18417.6		-1.1638	-11764.2		1.1639	7968.17		1.1639	4721.21		1.1638	2737.46
-0.257	25516.5		1.1621	23559.9		1.1621	18416.3		-1.1621	-11755.9		1.1622	7965.82		1.1622	4719.24		1.1621	2737.5
-0.258	25516.2		1.1604	23560.4		1.1604	18415.5		-1.1605	-11749.1		1.1605	7963.43		1.1605	4715.57		1.1604	2738.25
-0.258	25516.8		1.1588	23560.4		1.1588	18415.7		-1.1588	-11745.1		1.1588	7961.04		1.1589	4711.01		1.1588	2738.89
-0.259	25519.2		1.157	23560.7		1.1569	18416.2		-1.1571	-11744.7		1.1572	7959		1.1572	4706.69		1.1569	2737.77
-0.26	25520.7		1.1553	23561.1		1.1553	18416.6		-1.1555	-11747.2		1.1555	7957.65		1.1554	4702.65		1.1552	2735
-0.26	25520.6		1.1536	23561.4		1.1536	18416.6		-1.1538	-11751.4		1.1539	7956.73		1.1538	4698.93		1.1536	2731.38
-0.26	25519.5		1.1519	23560.7		1.152	18417.1		-1.1519	-11753.1		1.1524	7955.48		1.1521	4696.08		1.1519	2727.91
-0.261	25517.6		1.1502	23559.5		1.1503	18417.9		-1.1503	-11748.7		1.1504	7952.81		1.1503	4693.84		1.1503	2725.05
-0.262	25516.4		1.1485	23558.2		1.1486	18417.8		-1.1486	-11739.2		1.1487	7949		1.1486	4691.62		1.1486	2723.36
-0.262	25516.2		1.1469	23557.1		1.147	18417.1		-1.147	-11728.2		1.1469	7945.37		1.147	4688.32		1.1469	2722.93
-0.263	25517.1		1.1452	23556.2		1.145	18416.6		-1.1454	-11718.6		1.1456	7942.41		1.1453	4684.26		1.145	2722.92
-0.263	25517.2		1.1434	23555.2		1.1434	18416.5		-1.1437	-11714.7		1.1437	7940.51		1.1437	4679.49		1.1434	2722.61
-0.264	25517.4		1.1417	23554.3		1.1417	18416.4		-1.142	-11717		1.1421	7939.46		1.142	4674.7		1.1417	2721.34
-0.264	25518.5		1.1401	23554.1		1.1401	18416.1		-1.1401	-11723.2		1.1403	7939.13		1.1403	4670.57		1.1401	2718.65
-0.265	25519.3		1.1384	23554.6		1.1384	18416.1		-1.1384	-11732.1		1.1385	7939.2		1.1385	4667.38		1.1384	2715.06
-0.265	25519.3		1.1368	23554.9		1.1367	18415.7		-1.1368	-11740.1		1.1368	7938.66		1.1368	4664.93		1.1368	2711.34
-0.266	25518.8		1.1351	23554.9		1.1351	18415.7		-1.1351	-11742.3		1.1352	7937.18		1.1352	4663.03		1.135	2708.39
-0.266	25518.3		1.1334	23554.9		1.1333	18416.1		-1.1335	-11737.1		1.1335	7934.7		1.1335	4661.33		1.1332	2707.07
-0.267	25518.1		1.1316	23555.6		1.1316	18416		-1.1318	-11726.8		1.1318	7931.47		1.1318	4659.57		1.1315	2707.66
-0.267	25517		1.1299	23555.9		1.1299	18415.1		-1.1301	-11715		1.1302	7928.03		1.1302	4657.26		1.1299	2709.28
-0.268	25516.6		1.1283	23555.7		1.1283	18414		-1.1283	-11703.9		1.1288	7924.91		1.1285	4654.25		1.1282	2710.2
-0.268	25518.5		1.1266	23555.3		1.1266	18413.1		-1.1266	-11697.1		1.1267	7922.45		1.1268	4650.57		1.1266	2709.64
-0.269	25520.4		1.1249	23555.3		1.125	18412.2		-1.125	-11696.8		1.1254	7920.69		1.1249	4647.06		1.1249	2708.24
-0.269	25522		1.1233	23555.7		1.1233	18411.6		-1.1233	-11700.7		1.1234	7919.29		1.1233	4644.64		1.1233	2706.42
-0.27	25524.9		1.1216	23556.3		1.1215	18411		-1.1217	-11704.9		1.1217	7917.88		1.1216	4643.32		1.1216	2703.77
-0.27	25526.4		1.1197	23556.5		1.1198	18410.6		-1.12	-11705.6		1.12	7916.06		1.1199	4642.7		1.1196	2700.79
-0.271	25527.1		1.118	23556.3		1.1181	18410.1		-1.1183	-11703.1		1.1183	7913.43		1.1183	4642.16		1.118	2698.86
-0.271	25527.9		1.1165	23556.1		1.1165	18409.3		-1.1167	-11696.8		1.1167	7909.73		1.1166	4641.21		1.1164	2698.72
-0.272	25528.4		1.1148	23556.1		1.1148	18407.9		-1.1148	-11688.5		1.1148	7905.44		1.115	4639.77		1.1147	2699.44
-0.273	25528.1		1.1131	23556.3		1.1132	18406.2		-1.1131	-11684.5		1.1132	7901.63		1.1132	4637.29		1.1131	2699.73
-0.273	25526.4		1.1115	23556.1		1.1115	18405		-1.1115	-11691.6		1.1115	7898.77		1.1114	4633.56		1.1114	2699.3
-0.273	25525.4		1.1098	23556.4		1.1099	18405		-1.1099	-11706.1		1.1099	7896.68		1.1098	4629.87		1.1097	2697.8
-0.274	25524.8		1.1079	23557.1		1.1079	18405.6		-1.1082	-11720.3		1.1081	7895.12		1.1082	4626.4		1.1079	2694.81
-0.275	25523.3		1.1063	23557.9		1.1062	18406.5		-1.1066	-11732.6		1.1065	7893.79		1.1065	4623.02		1.1062	2690.96
-0.275	25521.6		1.1045	23558		1.1046	18407.7		-1.1049	-11741.9		1.1048	7892.45		1.1048	4620.31		1.1045	2687.49
-0.275	25521.2		1.1029	23557.9		1.1029	18409.3		-1.103	-11743.9		1.103	7890.46		1.1032	4618.38		1.1029	2684.58
-0.276	25521		1.1012	23557.5		1.1013	18410.7		-1.1013	-11738		1.1013	7887.8		1.1013	4616.95		1.1013	2682.3
-0.277	25520.7		1.0996	23557.8		1.0996	18411.4		-1.0996	-11728.1		1.0997	7884.7		1.0997	4614.27		1.0996	2680.5
-0.277	25520.7		1.0979	23558.5		1.098	18411.2		-1.098	-11718.7		1.098	7881.68		1.098	4610.12		1.0979	2679.32
-0.278	25521.1		1.0961	23558.9		1.0961	18410.5		-1.0963	-11712.6		1.0964	7879.15		1.0963	4605.26		1.0961	2678.08
-0.278	25521.4		1.0944	23558.9		1.0945	18410.2		-1.0947	-11712.5		1.0947	7877.18		1.0947	4599.92		1.0944	2676.04
-0.279	25522		1.0928	23558.9		1.0928	18410.7		-1.093	-11714.7		1.093	7875.46		1.093	4594.73		1.0927	2672.72
-0.279	25522.9		1.0912	23559.3		1.0911	18412		-1.0912	-11715.8		1.0914	7874.46		1.0914	4590.44		1.0911	2668.31
-0.28	25523.6		1.0894	23559.7		1.0894	18413.4		-1.0895	-11713.9		1.0895	7874.17		1.0894	4587.35		1.0894	2663.82
-0.28	25522.7		1.0878	23560		1.0878	18414.6		-1.0878	-11705.8		1.0878	7873.61		1.0878	4585.47		1.0878	2660.11
-0.281	25521.2		1.0861	23560.2		1.0861	18415.5		-1.0862	-11691.6		1.0862	7872.28		1.0861	4584.1		1.0861	2657.7
-0.281	25519		1.0845	23560.8		1.0843	18416.1		-1.0845	-11677.9		1.0846	7869.58		1.0844	4582.76		1.0845	2656.82
-0.282	25517		1.0826	23561.7		1.0827	18416.5		-1.0828	-11666.3		1.0829	7865.87		1.0828	4581.09		1.0826	2657.3
-0.282	25516.6		1.0809	23562.4		1.081	18416		-1.0812	-11657.7		1.0812	7861.79		1.0811	4578.48		1.081	2658.34
-0.283	25517.1		1.0793	23562.4		1.0794	18414.7		-1.0795	-11654.7		1.0795	7857.89		1.0795	4575.03		1.0793	2658.56
-0.283	25518.4		1.0775	23562.3		1.0776	18413.7		-1.0776	-11655.4		1.0779	7854.66		1.0776	4571.5		1.0776	2657.17
-0.284	25520.4		1.0759	23562.3		1.076	18413.6		-1.0759	-11659.9		1.0759	7852.01		1.076	4568.2		1.0759	2654.31
-0.284	25521.8		1.0743	23562.6		1.0743	18413.5		-1.0742	-11665.7		1.0743	7849.78		1.0743	4566		1.0743	2650.84
-0.285	25523.5		1.0726	23563.2		1.0724	18413.3		-1.0726	-11668		1.0727	7847.8		1.0726	4565.28		1.0726	2647.36
-0.285	25524.3		1.0707	23563.9		1.0707	18413.5		-1.0709	-11665.1		1.071	7845.8		1.071	4565.44		1.0707	2643.94
-0.286	25522.9		1.0691	23563.8		1.0691	18413.8		-1.0694	-11657.9		1.0693	7843.36		1.0693	4565.64		1.0691	2641.39
-0.286	25520.8		1.0674	23563.7		1.0675	18413.2		-1.0677	-11647.3		1.0678	7840.38		1.0677	4565.3		1.0674	2640.09
-0.287	25521.3		1.0658	23563.5		1.0657	18412		-1.0658	-11635		1.066	7837.32		1.066	4563.88		1.0657	2638.71
-0.288	25522.1		1.0641	23562.8		1.0641	18410.4		-1.0641	-11626.8		1.0641	7834.44		1.0642	4561.65		1.0641	2637.31
-0.288	25523.5		1.0624	23561.8		1.0625	18408.8		-1.0624	-11628.1		1.0625	7831.81		1.0625	4558.68		1.0624	2635.62
-0.288	25526.1		1.0608	23560.8		1.0606	18407.6		-1.0608	-11639.1		1.0608	7829.9		1.0609	4555.46		1.0608	2632.86
-0.289	25529.9		1.0588	23560.5		1.0589	18407.1		-1.0591	-11654.4		1.0592	7828.74		1.0592	4552.67		1.0591	2629.43
-0.29	25532.1		1.0572	23560.6		1.0572	18407.4		-1.0574	-11668.1		1.0575	7827.83		1.0575	4550.52		1.0572	2625.54
-0.29	25534		1.0556	23560.4		1.0556	18407.6		-1.0558	-11678.1		1.0558	7826.73		1.0558	4548.92		1.0556	2621.55
-0.291	25536.5		1.0539	23560.2		1.0539	18407.5		-1.0541	-11683.5		1.0541	7825.24		1.0542	4547.83		1.0539	2618.59
-0.291	25537.5		1.0523	23560.6		1.0522	18407		-1.0523	-11680.6		1.0522	7823.18		1.0523	4546.7		1.0522	2616.63
-0.292	25537.7		1.0505	23561.2		1.0506	18406.6		-1.0506	-11672.1		1.0506	7820.32		1.0506	4545.2		1.0506	2615.56
-0.292	25538.3		1.0489	23561.6		1.0489	18406.1		-1.0489	-11664.8		1.049	7817.19		1.0489	4542.4		1.0489	2614.77
-0.293	25538.8		1.047	23561.4		1.047	18404.9		-1.0473	-11663.4		1.0473	7814.52		1.0472	4538.13		1.0473	2613.43
-0.293	25539.3		1.0453	23560.8		1.0454	18403.6		-1.0456	-11664.3		1.0457	7812.2		1.0456	4533.33		1.0453	2611.29
-0.294	25540.4		1.0437	23560.7		1.0438	18403.4		-1.044	-11668.7		1.044	7809.81		1.0439	4528.46		1.0437	2608.16
-0.294	25541		1.042	23560.6		1.0421	18403.7		-1.0423	-11674.5		1.0423	7807.65		1.0423	4524.02		1.042	2604.42
-0.295	25540.2		1.0404	23560.5		1.0405	18404.2		-1.0404	-11678.7		1.0404	7805.72		1.0406	4520.44		1.0403	2600.6
-0.295	25537.8		1.0386	23560		1.0388	18404.5		-1.0388	-11679.4		1.0387	7803.4		1.0388	4517.47		1.0387	2597.08
-0.296	25535.5		1.037	23559.6		1.0371	18404.6		-1.037	-11675.9		1.0371	7800.84		1.0371	4514.88		1.037	2594.37
-0.296	25532.9		1.0353	23560.1		1.0352	18404.6		-1.0354	-11666.6		1.0354	7797.96		1.0355	4512.15		1.0353	2593.13
-0.297	25529.7		1.0335	23560.8		1.0335	18403.8		-1.0337	-11656.6		1.0338	7794.41		1.0338	4508.96		1.0335	2592.76
-0.297	25526.9		1.0318	23561.1		1.0319	18402.6		-1.0321	-11650.4		1.0321	7790.97		1.0321	4505.17		1.0318	2592.62
-0.298	25525.6		1.0302	23561.1		1.0302	18401.2		-1.0304	-11648.9		1.0304	7787.78		1.0304	4500.81		1.0305	2591.27
-0.298	25526.6		1.0285	23561.5		1.0286	18400.3		-1.0287	-11649.5		1.0287	7784.7		1.0288	4495.96		1.0285	2588.85
-0.299	25527.1		1.027	23562.2		1.0269	18399.8		-1.0269	-11652		1.027	7782.06		1.027	4491.19		1.0268	2586.22
-0.3	25527.7		1.0252	23563		1.0252	18399.7		-1.0253	-11653		1.0252	7779.87		1.0253	4488.42		1.0256	2582.5
-0.3	25526.9		1.0235	23563.7		1.0235	18399.9		-1.0236	-11650		1.0236	7777.83		1.0237	4488.01		1.0235	2578.57
-0.3	25524.5		1.0216	23564.2		1.0218	18400.6		-1.0219	-11641.4		1.022	7775.35		1.022	4487.64		1.0217	2575.28
-0.301	25521.9		1.02	23565		1.02	18401.5		-1.0203	-11630.6		1.0203	7772.1		1.0203	4487.12		1.02	2572.59
-0.302	25520.1		1.0184	23565.6		1.0184	18402.7		-1.0186	-11620		1.0186	7768.44		1.0186	4486.65		1.0186	2571.13
-0.302	25519.7		1.0166	23565.6		1.0167	18403.2		-1.017	-11612.4		1.017	7764.75		1.017	4485.46		1.0167	2571.27
-0.302	25519.8		1.015	23565		1.0151	18402.9		-1.0151	-11610		1.0151	7761.42		1.0153	4483.48		1.015	2571.89
-0.303	25519.5		1.0134	23564.3		1.0134	18402.3		-1.0134	-11613.3		1.0135	7758.95		1.0134	4480.97		1.0133	2572.38
-0.304	25520		1.0118	23564		1.0117	18402		-1.0118	-11618		1.0118	7757.48		1.0118	4477.89		1.0117	2571.71
-0.304	25520.2		1.0098	23563.9		1.0099	18402.4		-1.0101	-11621.8		1.0101	7756.7		1.0101	4474.73		1.0101	2569.98
-0.305	25521.1		1.0081	23563.4		1.0083	18402.9		-1.0084	-11623.3		1.0085	7756.3		1.0084	4472.02		1.0081	2567
-0.305	25521.4		1.0065	23563		1.0066	18403.9		-1.0068	-11621.3		1.0068	7755.7		1.0067	4469.43		1.0065	2563.27
-0.306	25522.6		1.0048	23563		1.0049	18404.6		-1.0051	-11616.2		1.0052	7754		1.0051	4466.95		1.0048	2561.25
-0.306	25524.5		1.0032	23563.7		1.0033	18404.8		-1.0032	-11608.9		1.0032	7751.06		1.0034	4464.9		1.0031	2561.03
-0.307	25527.3		1.0015	23564.7		1.0016	18404.8		-1.0016	-11601.8		1.0016	7747.48		1.0016	4463.15		1.0015	2561.28
-0.307	25529.6		0.9999	23565.5		0.9999	18404.5		-0.9999	-11598.3		0.9999	7744.15		0.9999	4460.56		0.9998	2561.03
-0.308	25530.9		0.998	23566.2		0.9981	18404.1		-0.9982	-11597.5		0.9983	7741.46		0.9983	4456.77		0.9982	2559.61
-0.308	25530.6		0.9964	23566.8		0.9964	18404		-0.9966	-11598.5		0.9966	7739.47		0.9967	4452.22		0.9963	2557.13
-0.309	25529.6		0.9947	23567.4		0.9947	18404.8		-0.9949	-11602		0.995	7738.19		0.995	4447.26		0.9947	2552.38
-0.309	25530.6		0.993	23567.5		0.9931	18406.1		-0.9933	-11605.2		0.9933	7737.28		0.9933	4442.58		0.993	2546.25
-0.31	25532.2		0.9914	23567.1		0.9914	18407.3		-0.9914	-11605.4		0.9917	7736.44		0.9916	4438.65		0.9914	2540.13
-0.31	25533.1		0.9897	23566.7		0.9897	18408		-0.9898	-11602.6		0.9898	7735.58		0.9898	4435.68		0.9897	2534.43
-0.311	25532.7		0.9881	23566.8		0.9881	18408.4		-0.9881	-11598.6		0.9881	7733.56		0.9881	4433.6		0.988	2529.43
-0.311	25532.4		0.9864	23567.6		0.9862	18408.9		-0.9865	-11595.6		0.9864	7730.36		0.9865	4431.8		0.9864	2526.05
-0.312	25532.7		0.9846	23568.5		0.9846	18408.3		-0.9847	-11594.2		0.9848	7726.79		0.9848	4429.91		0.9844	2524.03
-0.312	25533.6		0.9829	23568.8		0.9829	18407.1		-0.9831	-11595.8		0.9831	7723.44		0.9831	4427.17		0.9829	2522.11
-0.313	25533.2		0.9813	23569.2		0.9812	18405.4		-0.9814	-11597.8		0.9815	7720.59		0.9814	4423.45		0.9812	2519.35
-0.313	25531.7		0.9795	23569.8		0.9796	18403.9		-0.9796	-11599.5		0.9798	7718.43		0.9797	4419.42		0.9796	2515.89
-0.314	25530.2		0.9779	23570.2		0.9779	18403.1		-0.9779	-11599.2		0.9779	7716.86		0.9781	4415.79		0.9779	2510.75
-0.315	25530.3		0.9762	23570.4		0.9763	18402.5		-0.9763	-11597		0.9763	7715.51		0.9762	4412.64		0.9762	2504.67
-0.315	25531.1		0.9746	23570.6		0.9743	18401.8		-0.9747	-11589.9		0.9746	7713.21		0.9746	4410.69		0.9745	2498.58
-0.315	25530.6		0.9727	23571.2		0.9727	18401.2		-0.9729	-11579.3		0.9729	7709.76		0.9729	4409.97		0.9726	2493.05
-0.316	25529.9		0.971	23572.2		0.971	18400.8		-0.9712	-11569.5		0.9712	7705.66		0.9713	4409.72		0.971	2488.65
-0.317	25529.2		0.9693	23573.2		0.9693	18400.2		-0.9696	-11562		0.9696	7701.34		0.9696	4409.39		0.9693	2486.2
-0.317	25526.9		0.9677	23574		0.9678	18399.2		-0.9677	-11557.2		0.9679	7697.32		0.9679	4408.47		0.9677	2484.98
-0.317	25525.6		0.966	23574.5		0.9663	18397.6		-0.9661	-11554.1		0.9661	7693.89		0.9663	4406.84		0.966	2483.77
-0.318	25526		0.9644	23575		0.9644	18395.9		-0.9644	-11554.4		0.9644	7691.06		0.9645	4404.07		0.9643	2481.94
-0.319	25526.9		0.9627	23575.6		0.9625	18395		-0.9628	-11555.2		0.9628	7689.09		0.9628	4400.61		0.9626	2479.67
-0.319	25529.2		0.9608	23576.1		0.9609	18394.9		-0.9611	-11553.5		0.9611	7687.79		0.9611	4397.26		0.961	2476.68
-0.32	25531.3		0.9592	23576.1		0.9592	18395.2		-0.9594	-11549.2		0.9594	7686.78		0.9595	4394.67		0.9591	2472.88
-0.32	25533.1		0.9575	23575.6		0.9576	18395.3		-0.9578	-11543.1		0.9578	7685.49		0.9578	4392.67		0.9575	2469.85
-0.321	25532.3		0.9559	23575.5		0.9559	18395.4		-0.9561	-11533.3		0.9561	7683.37		0.9562	4391.13		0.9558	2468.89
-0.321	25528.9		0.9542	23575.8		0.9542	18395.3		-0.9543	-11522.4		0.9543	7680.08		0.9544	4389.62		0.9542	2468.88
-0.322	25526.4		0.9525	23575.3		0.9525	18394.5		-0.9526	-11518.2		0.9526	7676.68		0.9525	4387.8		0.9525	2468.78
-0.322	25524.9		0.9509	23574.4		0.9507	18392.9		-0.951	-11519.2		0.951	7673.96		0.9509	4385.54		0.9508	2468.57
-0.323	25521.9		0.949	23573		0.949	18391.2		-0.9493	-11522.3		0.9493	7672		0.9492	4382.8		0.9492	2467.6
-0.323	25520.3		0.9473	23572.1		0.9474	18390.5		-0.9476	-11526.8		0.9476	7670.66		0.9476	4378.9		0.9474	2465.71
-0.324	25520.8		0.9457	23571.8		0.9457	18390.6		-0.9459	-11530.4		0.946	7669.42		0.9459	4374.61		0.9457	2462.48
-0.324	25523.1		0.944	23571.5		0.9441	18391.6		-0.9443	-11529.9		0.9443	7668.07		0.9443	4370.61		0.944	2458.21
-0.325	25524.6		0.9423	23571.1		0.9424	18392.9		-0.9424	-11524.7		0.9424	7666.48		0.9425	4367.17		0.9424	2454.05
-0.325	25525.7		0.9406	23570.7		0.9407	18394.2		-0.9407	-11518		0.9408	7664.33		0.9407	4364.09		0.9407	2450.77
-0.326	25527.2		0.9389	23570.4		0.9387	18395.3		-0.939	-11515.5		0.9391	7661.18		0.9391	4360.86		0.939	2448.32
-0.327	25529.8		0.9373	23570.2		0.9371	18395.8		-0.9374	-11517.5		0.9374	7657.33		0.9374	4357.69		0.9374	2447.33
-0.327	25532.6		0.9354	23570.1		0.9354	18395.8		-0.9357	-11524.1		0.9358	7653.46		0.9357	4353.69		0.9355	2447.24
-0.327	25534.5		0.9338	23569.7		0.9339	18394.9		-0.934	-11532.5		0.9341	7649.87		0.9341	4348.06		0.9337	2446.85
-0.328	25536		0.9321	23569.4		0.9322	18393.7		-0.9324	-11541		0.9324	7646.96		0.9324	4341.31		0.9321	2445.33
-0.329	25535.9		0.9304	23569.6		0.9305	18392.8		-0.9305	-11547.7		0.9305	7644.57		0.9307	4334.72		0.9304	2441.91
-0.329	25534.5		0.9287	23570.1		0.9289	18392.5		-0.9288	-11551.3		0.9288	7642.34		0.9289	4329.11		0.9287	2437.32
-0.33	25532.7		0.9271	23570.1		0.9272	18392.4		-0.9272	-11551		0.9272	7639.95		0.9272	4324.66		0.9271	2432.51
-0.33	25531		0.9254	23569.9		0.9253	18392.9		-0.9255	-11546.9		0.9255	7637.03		0.9256	4321.84		0.9254	2427.83
-0.331	25529.7		0.9236	23570		0.9236	18393.3		-0.9239	-11540.7		0.9239	7633.42		0.9239	4320.58		0.9237	2424.13
-0.331	25530.4		0.9219	23570.3		0.9219	18393.2		-0.9221	-11535.8		0.9222	7629.45		0.9222	4320.37		0.922	2421.76
-0.332	25529.7		0.9203	23570.9		0.9203	18392.7		-0.9205	-11534.3		0.9205	7625.45		0.9205	4320.23		0.9202	2420.21
-0.332	25528		0.9186	23570.9		0.9186	18391.9		-0.9187	-11536.8		0.9189	7621.78		0.9189	4319.57		0.9186	2418.66
-0.333	25527.9		0.917	23570.6		0.917	18390.7		-0.917	-11542.3		0.917	7618.44		0.9173	4317.77		0.917	2416.56
-0.333	25528.1		0.9152	23570.5		0.9153	18389.2		-0.9153	-11546.3		0.9153	7615.82		0.9153	4315.23		0.9153	2414.04
-0.334	25527.8		0.9136	23570.7		0.9135	18388.1		-0.9137	-11545.5		0.9137	7613.84		0.9137	4312.41		0.9136	2410.37
-0.334	25526.5		0.9119	23571.3		0.9118	18387.8		-0.912	-11538.8		0.9121	7612.18		0.912	4309.86		0.9119	2405.43
-0.335	25524.4		0.9101	23571.2		0.9101	18388		-0.9104	-11529.7		0.9104	7610.55		0.9103	4307.8		0.9101	2399.4
-0.335	25522.1		0.9084	23571.1		0.9085	18388		-0.9087	-11520.5		0.9087	7608.35		0.9087	4307.04		0.9085	2393.87
-0.336	25521		0.9067	23571.2		0.9068	18388.3		-0.9068	-11512.7		0.907	7605.31		0.907	4307.1		0.9068	2389.49
-0.336	25520.6		0.9051	23571.6		0.9052	18388.9		-0.9051	-11509.8		0.9051	7601.64		0.9054	4307.16		0.9051	2386.35
-0.337	25521.1		0.9034	23571.8		0.9035	18389.5		-0.9035	-11512		0.9035	7598.15		0.9035	4306.66		0.9034	2384.62
-0.337	25521.5		0.9018	23571.6		0.9016	18389.8		-0.9018	-11516		0.9019	7595.59		0.9019	4304.95		0.9017	2383.83
-0.338	25522.1		0.9001	23571.7		0.8999	18389.9		-0.9002	-11520.3		0.9002	7593.84		0.9005	4301.47		0.9	2384.04
-0.338	25522.3		0.8982	23571.7		0.8982	18389.8		-0.8985	-11522.5		0.8986	7592.78		0.8985	4296.46		0.8984	2384
-0.339	25522.8		0.8966	23572.3		0.8966	18390.2		-0.8968	-11520		0.8969	7591.85		0.8968	4290.83		0.8966	2382.74
-0.34	25524.1		0.8949	23572.9		0.8949	18390.9		-0.8952	-11512.4		0.8953	7590.74		0.8952	4285.45		0.8949	2380.41
-0.34	25525.9		0.8932	23573.4		0.8933	18391		-0.8934	-11502.5		0.8934	7589.19		0.8935	4280.87		0.8932	2378.19
-0.34	25527.5		0.8916	23574		0.8916	18390.9		-0.8916	-11496.9		0.8916	7586.59		0.8916	4277.4		0.8916	2376.7
-0.341	25528.8		0.8899	23574.9		0.89	18390.6		-0.89	-11495.4		0.89	7582.97		0.8904	4274.62		0.8899	2376.06
-0.342	25529.8		0.8882	23575.8		0.8881	18390.7		-0.8884	-11498.2		0.8884	7578.98		0.8884	4272.14		0.8883	2375.91
-0.342	25529.6		0.8863	23576.2		0.8865	18390.2		-0.8867	-11504.3		0.8867	7575.21		0.8867	4269.55		0.8865	2375.3
-0.342	25529.3		0.8847	23576.6		0.8847	18389.5		-0.885	-11512		0.885	7572.1		0.885	4266.45		0.8848	2374.26
-0.343	25529.2		0.8831	23577.1		0.8831	18388.6		-0.8833	-11518.2		0.8833	7569.18		0.8834	4262.23		0.8831	2372.32
-0.344	25526.5		0.8815	23577.8		0.8815	18387.8		-0.8816	-11521.5		0.8816	7566.21		0.8817	4256.89		0.8814	2368.86
-0.344	25523.1		0.8798	23578.3		0.8798	18387.6		-0.8799	-11516.8		0.8799	7563.55		0.8801	4249.93		0.8798	2364.47
-0.345	25520.5		0.8782	23578		0.8782	18387.7		-0.8782	-11504.9		0.8782	7561.23		0.8782	4243.17		0.8781	2360.04
-0.345	25518.9		0.8765	23577.6		0.8763	18388		-0.8766	-11493.3		0.8766	7558.39		0.8765	4238.23		0.8765	2356.16
-0.346	25517.9		0.8748	23577.9		0.8747	18388.4		-0.8749	-11485.8		0.8749	7554.72		0.8749	4235.4		0.8748	2352.98
-0.346	25517.6		0.8729	23578.5		0.873	18388.7		-0.8733	-11481.7		0.8733	7550.63		0.8732	4232.84		0.8731	2350.56
-0.347	25517.7		0.8712	23579.1		0.8714	18389.1		-0.8716	-11479.1		0.8716	7546.63		0.8715	4230.22		0.8712	2349.2
-0.347	25517.6		0.8696	23579.4		0.8697	18388.5		-0.8697	-11477.8		0.8697	7543.06		0.8698	4227.83		0.8695	2347.88
-0.348	25516.7		0.8679	23580		0.868	18386.9		-0.868	-11472.4		0.868	7540.28		0.8682	4225.21		0.8679	2346.11
-0.348	25516.4		0.8663	23580.9		0.8663	18385.1		-0.8663	-11461.5		0.8663	7538.34		0.8663	4221.89		0.8662	2343.58
-0.349	25516.6		0.8647	23581.5		0.8644	18383.9		-0.8647	-11449.6		0.8647	7536.67		0.8647	4218.44		0.8646	2339.73
-0.349	25517.1		0.863	23581.6		0.8628	18383.7		-0.863	-11439.1		0.863	7535		0.863	4215.21		0.8629	2334.49
-0.35	25517.7		0.8611	23581.8		0.8611	18383.9		-0.8614	-11430.7		0.8614	7532.94		0.8614	4212.73		0.8612	2328.58
-0.35	25517.8		0.8594	23582.2		0.8595	18384.1		-0.8597	-11426.4		0.8598	7530.2		0.8597	4210.69		0.8594	2322.99
-0.351	25517.1		0.8577	23582.8		0.8577	18384.6		-0.8578	-11426.7		0.8581	7526.84		0.858	4209.24		0.8578	2318.55
-0.351	25516.3		0.8561	23583.2		0.8561	18385		-0.8562	-11434.7		0.8562	7523.12		0.8564	4208.26		0.8561	2314.79
-0.352	25515.6		0.8544	23582.3		0.8545	18385.2		-0.8545	-11444.9		0.8546	7519.08		0.8547	4207.36		0.8544	2311.79
-0.352	25513.5		0.8528	23580.9		0.8526	18384.6		-0.8528	-11452.9		0.8528	7515.65		0.8529	4206.18		0.8528	2308.87
-0.353	25510.5		0.8511	23579.9		0.851	18384.1		-0.8512	-11458		0.8512	7513.18		0.8512	4203.42		0.8511	2305.85
-0.353	25509.9		0.8493	23579.3		0.8493	18383.8		-0.8495	-11456.9		0.8495	7511.28		0.8496	4198.92		0.8495	2302.75
-0.354	25511.5		0.8477	23578.9		0.8477	18383.8		-0.8479	-11449.8		0.8479	7509.61		0.8479	4193.74		0.8476	2299.79
-0.355	25513.9		0.8459	23578.3		0.846	18384.1		-0.8462	-11440.3		0.8462	7507.82		0.8462	4188.7		0.846	2296.39
-0.355	25516.1		0.8443	23577.6		0.8443	18384.7		-0.8443	-11432.3		0.8444	7505.7		0.8446	4184.53		0.8443	2293.57
-0.355	25517.4		0.8426	23577.3		0.8426	18385.2		-0.8426	-11427.1		0.8427	7503.24		0.8429	4181.1		0.8426	2292.34
-0.356	25517.7		0.841	23577.9		0.8409	18385.7		-0.841	-11428.4		0.8411	7500.23		0.841	4178.5		0.841	2292.65
-0.357	25518.5		0.8393	23578.3		0.8391	18385.8		-0.8393	-11434.8		0.8394	7496.72		0.8393	4176.94		0.8393	2292.96
-0.357	25520.1		0.8377	23578.2		0.8375	18384.7		-0.8377	-11443.2		0.8377	7493.12		0.8377	4176.25		0.8376	2292.77
-0.358	25522.7		0.8358	23577.7		0.8358	18382.7		-0.8361	-11450.4		0.836	7489.79		0.836	4175.6		0.8357	2291.97
-0.358	25526.1		0.834	23577.4		0.8342	18380.4		-0.8344	-11452.4		0.8344	7486.73		0.8343	4173.83		0.8341	2289.92
-0.359	25528.1		0.8324	23577.2		0.8325	18379		-0.8325	-11448		0.8328	7484.51		0.8327	4170.69		0.8324	2285.87
-0.359	25529.3		0.8307	23577.3		0.8309	18378.2		-0.8309	-11440.1		0.8308	7483.08		0.831	4166.66		0.8307	2280.68
-0.36	25529.5		0.8291	23577.3		0.8292	18378.4		-0.8291	-11433.2		0.8292	7481.94		0.8292	4162.66		0.829	2275.62
-0.36	25528.1		0.8274	23577.5		0.8272	18378.7		-0.8275	-11427.6		0.8275	7480.05		0.8275	4158.83		0.8275	2271.45
-0.361	25528		0.8258	23577.8		0.8256	18379		-0.8259	-11423.8		0.8258	7477.19		0.8259	4154.99		0.8258	2267.86
-0.361	25530.1		0.8239	23578.4		0.8239	18379.1		-0.8242	-11423.3		0.8242	7473.43		0.8242	4151.94		0.8242	2265.34
-0.362	25531.5		0.8222	23578.9		0.8222	18379.2		-0.8225	-11426.4		0.8225	7469.34		0.8225	4149.6		0.8222	2264.01
-0.362	25532		0.8205	23578.4		0.8206	18378.8		-0.8207	-11429.9		0.8208	7465.53		0.8208	4147.22		0.8205	2262.72
-0.363	25531.4		0.8189	23577.8		0.8189	18377.4		-0.819	-11430.9		0.819	7462.07		0.8192	4144.33		0.8189	2260.32
-0.363	25530.6		0.8172	23577.4		0.8172	18375.4		-0.8173	-11429.7		0.8173	7459.11		0.8172	4141.09		0.8172	2256.74
-0.364	25529.3		0.8156	23577.6		0.8154	18374		-0.8156	-11424.7		0.8157	7456.69		0.8156	4136.73		0.8155	2252.31
-0.365	25526.5		0.8139	23577.4		0.8137	18373.7		-0.814	-11414.9		0.8139	7454.56		0.8139	4132.31		0.8139	2247.26
-0.365	25522.5		0.812	23577		0.8121	18374		-0.8123	-11405.3		0.8125	7452.36		0.8123	4128.78		0.8122	2242.32
-0.365	25520.7		0.8104	23576.5		0.8104	18374.7		-0.8107	-11400.4		0.811	7449.58		0.8106	4125.8		0.8104	2238.33
-0.366	25519.8		0.8087	23576.5		0.8088	18375.7		-0.8087	-11398.2		0.809	7446.2		0.8089	4123.05		0.8087	2235.29
-0.367	25519.3		0.8071	23576.7		0.8071	18376.9		-0.8071	-11402		0.8071	7442.2		0.8072	4120.65		0.8071	2233.91
-0.367	25519.4		0.8054	23576.5		0.8055	18377.5		-0.8055	-11408.5		0.8054	7438.1		0.8056	4118.49		0.8054	2233.73
-0.367	25519.6		0.8037	23576		0.8036	18377.6		-0.8037	-11411.4		0.8038	7434.94		0.8037	4116.38		0.8037	2233.3
-0.368	25518.2		0.8021	23575.7		0.802	18377.5		-0.8021	-11411.5		0.802	7433.16		0.8021	4113.25		0.8021	2232.05
-0.369	25513.9		0.8004	23575.8		0.8003	18377.6		-0.8005	-11410.2		0.8005	7432.19		0.8005	4108.99		0.8004	2230.13
-0.369	25508.9		0.7985	23576.5		0.7986	18378		-0.7988	-11405.6		0.7988	7431.52		0.7988	4104.28		0.7985	2227.13
-0.37	25504.4		0.7969	23577.1		0.7969	18378.5		-0.7972	-11399.4		0.7972	7430.71		0.7971	4099.92		0.7968	2223.71
-0.37	25502.3		0.7951	23577.4		0.7953	18378.9		-0.7953	-11395.7		0.7955	7429.46		0.7954	4096.01		0.7952	2221.34
-0.371	25502.5		0.7935	23578.4		0.7936	18379		-0.7936	-11397.9		0.7936	7427.49		0.7938	4093.06		0.7935	2219.92
-0.371	25504.2		0.7918	23579.6		0.7917	18379.3		-0.792	-11403		0.7919	7424.11		0.792	4091.01		0.7918	2219.11
-0.372	25506.2		0.7902	23580.7		0.7901	18379.4		-0.7903	-11406.7		0.7904	7419.4		0.7903	4089		0.7902	2219.24
-0.372	25508.4		0.7885	23581.3		0.7883	18379.1		-0.7886	-11407.7		0.7886	7414.62		0.7886	4086.48		0.7885	2220.1
-0.373	25510.4		0.7867	23581.8		0.7867	18377.9		-0.787	-11404.7		0.7872	7410.23		0.787	4083.21		0.7869	2220.39
-0.373	25512.7		0.785	23582.3		0.785	18375.8		-0.7853	-11396.6		0.7853	7406.69		0.7853	4079.52		0.785	2219.4
-0.374	25514		0.7834	23583.2		0.7834	18373.4		-0.7835	-11385.6		0.784	7403.83		0.7837	4075.13		0.7833	2216.91
-0.374	25515		0.7817	23583.8		0.7817	18371.9		-0.7818	-11375.7		0.7818	7401.61		0.782	4070.45		0.7817	2213.54
-0.375	25516.3		0.78	23584.3		0.7801	18371.5		-0.7802	-11370.5		0.7801	7399.23		0.7801	4066.45		0.78	2212.26
-0.375	25517.5		0.7784	23584.6		0.7782	18371.3		-0.7785	-11371.7		0.7785	7395.66		0.7784	4063.72		0.7783	2211.75
-0.376	25519.3		0.7767	23585.4		0.7766	18371.1		-0.7768	-11377.6		0.7768	7390.97		0.7768	4062.11		0.7767	2211.46
-0.376	25520.8		0.7749	23586.1		0.7749	18371.3		-0.7752	-11384.3		0.7751	7386.23		0.7751	4060.92		0.775	2211.23
-0.377	25520.6		0.7732	23586.6		0.7732	18372.2		-0.7735	-11389.8		0.7734	7381.67		0.7735	4059.22		0.7732	2210.27
-0.377	25521.5		0.7716	23586.6		0.7716	18373.4		-0.7716	-11392.3		0.7718	7377.52		0.7718	4056.79		0.7715	2208.55
-0.378	25522.7		0.7699	23586.7		0.7699	18374.1		-0.7699	-11389.8		0.7699	7374.14		0.7702	4053.6		0.7699	2205.68
-0.378	25522.7		0.7683	23587		0.7683	18374		-0.7683	-11382.6		0.7683	7371.33		0.7683	4049.67		0.7682	2200.87
-0.379	25522.4		0.7665	23587.3		0.7664	18373.5		-0.7667	-11374.3		0.7666	7368.78		0.7666	4045.36		0.7666	2194.52
-0.379	25522.8		0.7649	23587.3		0.7647	18373.7		-0.765	-11369.2		0.765	7366.4		0.7649	4041.02		0.7649	2187.94
-0.38	25521.5		0.7633	23586.9		0.7631	18374.2		-0.7634	-11367.2		0.7634	7363.44		0.7633	4037.56		0.7632	2182.35
-0.38	25519.2		0.7613	23586.5		0.7614	18374		-0.7617	-11370.8		0.7616	7359.86		0.7616	4035.19		0.7613	2178.4
-0.381	25518.6		0.7597	23586.3		0.7597	18373.5		-0.7598	-11377.4		0.76	7355.91		0.76	4033.53		0.7597	2176.07
-0.382	25520.2		0.758	23586.3		0.7581	18373.1		-0.7581	-11383.6		0.7581	7352.1		0.7583	4032.16		0.758	2174.55
-0.382	25521.3		0.7564	23585.8		0.7564	18372.7		-0.7565	-11386.4		0.7564	7348.74		0.7565	4030.56		0.7564	2172.89
-0.382	25521.5		0.7547	23585		0.7545	18371.6		-0.7548	-11384.5		0.7548	7346.42		0.7548	4028.13		0.7547	2170.41
-0.383	25524.1		0.753	23584.6		0.7529	18369.6		-0.7532	-11374.9		0.7531	7345.41		0.7532	4024.28		0.753	2167.44
-0.384	25524.9		0.7514	23584.3		0.7512	18367.1		-0.7514	-11361.6		0.7515	7345.04		0.7514	4019.3		0.7513	2163.46
-0.384	25522.4		0.7495	23583.8		0.7496	18365.1		-0.7498	-11348.9		0.7498	7344.73		0.7498	4014.14		0.7495	2159.02
-0.384	25520.7		0.7479	23582.9		0.7479	18363.3		-0.748	-11338.8		0.7481	7344.11		0.7481	4009.43		0.7478	2154.79
-0.385	25520.7		0.7462	23581.9		0.7462	18361.9		-0.7463	-11333.6		0.7463	7342.57		0.7465	4005.4		0.7462	2151.65
-0.386	25520.6		0.7446	23581.4		0.7446	18361.1		-0.7446	-11332.5		0.7446	7340.01		0.7448	4002.05		0.7445	2150.33
-0.386	25519.5		0.7429	23581.1		0.7427	18361.2		-0.743	-11332.8		0.743	7336.81		0.7429	3999.61		0.7429	2149.94
-0.387	25518.4		0.7412	23580.8		0.741	18362		-0.7413	-11333.9		0.7413	7333.5		0.7413	3997.31		0.7412	2149.71
-0.387	25517.1		0.7395	23580.6		0.7394	18362.8		-0.7397	-11334.1		0.7396	7330.77		0.7396	3994.61		0.7395	2148.84
-0.388	25516.2		0.7377	23581.1		0.7377	18363.9		-0.738	-11330.9		0.738	7328.59		0.7379	3991.45		0.7377	2146.95
-0.388	25517.8		0.736	23582.1		0.7361	18365.5		-0.7363	-11324.1		0.7363	7326.44		0.7363	3987.91		0.7361	2143.52
-0.389	25519.8		0.7344	23583.4		0.7344	18367.1		-0.7344	-11316		0.7346	7324.5		0.7346	3983.8		0.7344	2139.2
-0.389	25520.5		0.7327	23584.3		0.7327	18367.9		-0.7328	-11309.1		0.7327	7322.68		0.733	3979.2		0.7327	2134.98
-0.39	25519.3		0.7311	23585.1		0.7308	18368.2		-0.7311	-11304.7		0.7311	7320.04		0.7311	3974.72		0.7311	2130.94
-0.39	25517.2		0.7294	23586.3		0.7292	18367.9		-0.7295	-11302.9		0.7295	7316.16		0.7295	3971.46		0.7294	2127.75
-0.391	25514.5		0.7277	23587.7		0.7276	18367.8		-0.7278	-11302.2		0.7278	7311.63		0.7278	3969.1		0.7278	2125.93
-0.391	25512.4		0.7258	23588.9		0.7259	18367.5		-0.7261	-11301.5		0.7262	7307.16		0.7261	3966.75		0.7258	2124.83
-0.392	25511.8		0.7241	23589.4		0.7243	18367.3		-0.7244	-11300.3		0.7245	7302.91		0.7244	3964.39		0.7241	2123.81
-0.392	25512.6		0.7225	23589.6		0.7226	18366.5		-0.7226	-11297.3		0.7227	7299.19		0.7228	3961.84		0.7225	2122.21
-0.393	25513.9		0.7208	23589.7		0.721	18365.1		-0.7209	-11292.2		0.721	7296.17		0.7211	3958.52		0.7212	2118.94
-0.394	25514.5		0.7192	23590.2		0.7191	18364.1		-0.7193	-11287.8		0.7192	7293.54		0.7193	3954.09		0.7196	2114.22
-0.394	25515		0.7175	23590.3		0.7174	18363.7		-0.7176	-11287.9		0.7176	7291.11		0.7176	3949.46		0.7175	2109.3
-0.394	25515.2		0.7158	23590.4		0.7157	18363.9		-0.716	-11293.7		0.7159	7288.63		0.716	3945.44		0.7163	2104.77
-0.395	25513.1		0.7142	23590.6		0.7141	18364.3		-0.7143	-11305.2		0.7143	7285.79		0.7143	3942.45		0.714	2101.42
-0.396	25512.7		0.7124	23591.1		0.7124	18364.7		-0.7126	-11317.4		0.7126	7282.2		0.7126	3940.2		0.7124	2099.59
-0.396	25512.2		0.7107	23592		0.7107	18365.3		-0.7108	-11326		0.7109	7277.46		0.711	3937.94		0.7106	2098.43
-0.397	25512.2		0.709	23592.3		0.7091	18365.6		-0.7091	-11330.1		0.7091	7272.44		0.7093	3935.32		0.709	2097.29
-0.397	25512.8		0.7074	23592		0.7074	18365.9		-0.7075	-11326.8		0.7075	7268.22		0.7074	3932.34		0.7074	2095.7
-0.398	25513.9		0.7057	23591.9		0.7056	18365.6		-0.7058	-11316.5		0.7058	7265.47		0.7058	3928.69		0.706	2093.27
-0.398	25514.4		0.704	23591.8		0.7039	18364.3		-0.7041	-11302.7		0.7041	7263.98		0.704	3923.99		0.704	2089.67
-0.399	25514.6		0.7023	23591.5		0.7022	18362.8		-0.7025	-11290		0.7024	7262.86		0.7024	3918.75		0.7024	2085.53
-0.399	25515.6		0.7004	23590.5		0.7005	18361.9		-0.7008	-11281.1		0.7008	7261.82		0.7007	3913.88		0.7008	2081.33
-0.4	25517		0.6987	23589.5		0.6989	18361.7		-0.6989	-11277.8		0.6991	7260.46		0.6992	3909.58		0.6987	2078.01
-0.4	25519.7		0.6971	23588.8		0.6972	18361.2		-0.6971	-11279.1		0.6972	7258.14		0.6974	3906.12		0.6972	2076.17
-0.401	25521.9		0.6954	23589		0.6956	18360.5		-0.6955	-11281.2		0.6955	7254.95		0.6955	3903.35		0.6955	2075.61
-0.401	25523.4		0.6938	23589.2		0.6936	18359.9		-0.6939	-11282.8		0.6938	7251.35		0.6939	3901.15		0.6941	2075.21
-0.402	25525.2		0.6922	23589.4		0.6919	18359.6		-0.6922	-11278.7		0.6922	7247.58		0.6922	3898.73		0.6922	2074
-0.402	25527.1		0.6905	23589.4		0.6903	18358.7		-0.6905	-11270.3		0.6905	7243.93		0.6906	3895.26		0.6905	2071.45
-0.403	25528.9		0.6886	23589.3		0.6886	18357.4		-0.6889	-11261.1		0.6889	7240.29		0.6889	3891.29		0.6887	2067.39
-0.403	25531.3		0.687	23589.1		0.687	18355.4		-0.6872	-11253.3		0.6872	7236.94		0.6872	3887.22		0.6869	2062.18
-0.404	25531.8		0.6852	23588.6		0.6853	18353.5		-0.6854	-11248.6		0.6854	7234.11		0.6855	3882.76		0.6852	2056.42
-0.404	25531.2		0.6836	23588.3		0.6837	18352.2		-0.6837	-11248		0.6837	7231.48		0.6839	3878.1		0.6836	2050.74
-0.405	25531.2		0.6819	23588		0.6818	18352.2		-0.682	-11252.9		0.6821	7228.15		0.682	3873.94		0.6819	2045.47
-0.405	25529.3		0.6803	23588.3		0.6802	18352.9		-0.6804	-11261.5		0.6803	7224.18		0.6804	3870.32		0.6803	2041.29
-0.406	25528.6		0.6786	23588.5		0.6785	18353.1		-0.6787	-11270		0.6787	7219.97		0.6787	3867.79		0.6786	2038.18
-0.407	25528.5		0.6769	23588.6		0.6768	18353		-0.6771	-11274.7		0.6771	7215.73		0.6771	3866.25		0.6768	2035.6
-0.407	25528.5		0.6751	23588.3		0.6751	18353.5		-0.6754	-11274.2		0.6754	7211.65		0.6754	3864.73		0.6751	2033.49
-0.407	25530		0.6735	23588.1		0.6735	18353.7		-0.6736	-11265.5		0.6738	7207.91		0.6738	3862.71		0.6735	2030.7
-0.408	25531.4		0.6718	23588.3		0.6718	18353.4		-0.6718	-11253.1		0.6719	7204.39		0.6721	3859.83		0.6718	2027.17
-0.409	25531.8		0.6701	23588.7		0.6699	18353.1		-0.6702	-11242.7		0.6703	7200.93		0.6702	3856.08		0.6701	2023.33
-0.409	25530.8		0.6685	23589.1		0.6683	18352.8		-0.6685	-11236.1		0.6686	7197.74		0.6685	3851.7		0.6684	2019.52
-0.409	25529.8		0.6668	23589.1		0.6667	18353		-0.6669	-11234.8		0.6669	7194.65		0.6668	3847.54		0.6668	2015.98
-0.41	25528.8		0.6652	23588.9		0.665	18353.7		-0.6652	-11241.3		0.6652	7191.26		0.6652	3845.36		0.6649	2013.34
-0.411	25527.6		0.6635	23588.7		0.6633	18354.3		-0.6636	-11251.8		0.6636	7187.3		0.6635	3844.55		0.6632	2011.87
-0.411	25525.8		0.6616	23588.9		0.6617	18354.3		-0.6617	-11260.3		0.6619	7183.01		0.6618	3843.78		0.6616	2010.79
-0.412	25523.1		0.6599	23589.1		0.66	18354.3		-0.66	-11263.5		0.66	7178.88		0.6602	3842.53		0.6599	2008.92
-0.412	25520.1		0.6582	23589.2		0.6581	18354		-0.6583	-11260.4		0.6584	7175.08		0.6584	3840.13		0.6582	2005.6
-0.413	25517.3		0.6566	23589		0.6564	18353.2		-0.6567	-11254.1		0.6567	7172.18		0.6567	3835.61		0.6566	2001.42
-0.413	25516.4		0.6549	23589.3		0.6548	18351.6		-0.6551	-11246.4		0.655	7170.1		0.655	3828.55		0.6549	1997.1
-0.414	25516.8		0.6533	23589.5		0.6533	18350.2		-0.6534	-11240.4		0.6533	7168.03		0.6534	3820.6		0.6531	1993.01
-0.414	25517.4		0.6515	23589.3		0.6514	18349.3		-0.6518	-11239.2		0.6517	7165.51		0.6517	3813.13		0.6514	1990.32
-0.415	25517.7		0.6498	23589		0.6502	18349		-0.6499	-11242.2		0.65	7162.68		0.6501	3806.82		0.6498	1990.62
-0.415	25515.7		0.6481	23588.7		0.6481	18349.1		-0.6483	-11245.6		0.6482	7159.26		0.6484	3801.91		0.6481	1992.68
-0.416	25513.3		0.6464	23589		0.6465	18349.5		-0.6466	-11244.6		0.6466	7155.11		0.6466	3798.24		0.6464	1994.82
-0.416	25512.8		0.6448	23589.1		0.645	18350.1		-0.6449	-11239.6		0.6449	7150.76		0.645	3795.3		0.6448	1995.85
-0.417	25512.5		0.6431	23588.9		0.643	18350.5		-0.6433	-11226.6		0.6432	7147.23		0.6432	3792.49		0.6431	1995
-0.417	25511		0.6415	23588.5		0.6414	18350.4		-0.6416	-11211.3		0.6415	7144.35		0.6416	3789.6		0.6415	1992.12
-0.418	25509.9		0.6398	23588.5		0.6397	18350		-0.64	-11198.6		0.6399	7142.09		0.6399	3786.23		0.6395	1987.63
-0.418	25512		0.6379	23588.8		0.638	18348.5		-0.6383	-11191.3		0.6382	7140.78		0.6383	3782.05		0.6379	1982.08
-0.419	25515.7		0.6363	23588.7		0.6363	18346.4		-0.6364	-11189.6		0.6363	7140.05		0.6366	3777.54		0.6363	1976.15
-0.419	25519.3		0.6347	23588.6		0.6347	18345		-0.6348	-11192.9		0.6347	7138.99		0.6347	3772.96		0.6346	1971.28
-0.42	25522		0.633	23588.4		0.6327	18344.5		-0.633	-11198.2		0.633	7136.41		0.6331	3768.42		0.6329	1967.18
-0.42	25522.5		0.6313	23588.6		0.6311	18344.1		-0.6314	-11203.6		0.6313	7132.85		0.6313	3764.07		0.6313	1962.68
-0.421	25521.4		0.6296	23589.2		0.6294	18344.1		-0.6297	-11206.9		0.6296	7128.44		0.6297	3760.37		0.6296	1958
-0.422	25517.8		0.628	23589.4		0.6278	18344		-0.6281	-11205.2		0.628	7123.87		0.628	3757.36		0.6277	1953.8
-0.422	25513.9		0.6261	23589.4		0.6261	18343.7		-0.6264	-11198.3		0.6264	7119.87		0.6264	3754.5		0.6261	1948.72
-0.422	25513.3		0.6244	23589.4		0.6244	18343.7		-0.6246	-11189.9		0.6247	7116.56		0.6247	3750.53		0.6244	1943.16
-0.423	25512.9		0.6228	23590		0.6228	18343.4		-0.6229	-11183.1		0.6228	7113.72		0.6231	3744.95		0.6228	1938.05
-0.424	25512.9		0.6211	23590.7		0.6212	18342		-0.6213	-11181.6		0.6212	7111.2		0.6212	3738.91		0.621	1933.26
-0.424	25513.7		0.6194	23590.7		0.6193	18340.3		-0.6196	-11186.6		0.6195	7108.77		0.6196	3733.51		0.6194	1929.72
-0.425	25515.6		0.6177	23590.5		0.6176	18339.2		-0.6179	-11195.3		0.6178	7105.98		0.6178	3729.36		0.6177	1928.21
-0.425	25519.1		0.6161	23590.3		0.616	18338.6		-0.6163	-11205.4		0.6161	7102.26		0.6163	3727.47		0.6159	1927.43
-0.426	25522.2		0.6145	23590.4		0.6143	18338.3		-0.6146	-11213.7		0.6145	7097.54		0.6146	3727.06		0.6142	1926.64
-0.426	25525.7		0.6126	23590.5		0.6127	18338.8		-0.613	-11217.9		0.6128	7092.48		0.6129	3727.19		0.6126	1924.9
-0.427	25527.7		0.6109	23590.4		0.6109	18340.1		-0.6111	-11215.7		0.611	7087.96		0.6113	3726.7		0.6109	1921.86
-0.427	25529.2		0.6093	23590.2		0.6093	18342		-0.6095	-11208.6		0.6093	7084.22		0.6094	3725.16		0.6093	1917.82
-0.428	25529.8		0.6076	23590.4		0.6075	18344		-0.6078	-11199.9		0.6077	7081.42		0.6077	3722.01		0.6076	1912.56
-0.428	25529.4		0.6059	23591.5		0.6058	18345		-0.6061	-11193.6		0.606	7079.27		0.606	3717.12		0.6059	1906.98
-0.429	25528.4		0.6043	23592.7		0.6041	18345.1		-0.6044	-11192.4		0.6043	7077.61		0.6046	3711.59		0.6041	1901.68
-0.429	25527.5		0.6026	23593.5		0.6025	18344.8		-0.6028	-11195.5		0.6027	7075.9		0.6027	3706.08		0.6024	1897.38
-0.43	25526.6		0.6007	23593.6		0.6008	18345		-0.6011	-11199.2		0.601	7073.58		0.601	3700.76		0.6008	1893.83
-0.43	25526.4		0.599	23594.5		0.5992	18345.5		-0.5992	-11201.7		0.5991	7070.11		0.5994	3696.26		0.5991	1891.4
-0.431	25525		0.5974	23595.4		0.5975	18345.6		-0.5976	-11202.2		0.5975	7065.74		0.5975	3693.13		0.5975	1890.01
-0.432	25523.3		0.5957	23596.3		0.5957	18345.2		-0.5959	-11192.9		0.5958	7061.39		0.5958	3690.41		0.5958	1888.71
-0.432	25520.9		0.594	23596.8		0.594	18344.3		-0.5943	-11174.8		0.5941	7057.74		0.5945	3686.94		0.5941	1886.11
-0.432	25516.9		0.5924	23596.6		0.5923	18343.6		-0.5926	-11154.3		0.5926	7055.29		0.5928	3682.19		0.5922	1882.64
-0.433	25515.3		0.5908	23596.8		0.5907	18342.4		-0.591	-11136.4		0.5908	7053.55		0.591	3676.47		0.5905	1878.62
-0.434	25514.9		0.5889	23596.9		0.589	18341		-0.5893	-11124.4		0.5892	7051.45		0.5892	3670.37		0.5889	1874.74
-0.434	25512.8		0.5872	23597		0.5873	18339.1		-0.5876	-11121.8		0.5872	7049.01		0.5875	3664.23		0.5872	1871.43
-0.434	25510.3		0.5855	23596.9		0.5857	18337.5		-0.5857	-11124.8		0.5856	7046.08		0.5857	3658.8		0.5855	1869.43
-0.435	25508.8		0.5839	23596.2		0.5838	18336.9		-0.584	-11128.9		0.5839	7042.07		0.584	3655.18		0.5839	1867.76
-0.436	25506.8		0.5822	23595.5		0.5821	18337.6		-0.5824	-11132		0.5823	7037.2		0.5823	3653.23		0.5822	1865.9
-0.436	25504.2		0.5805	23595.2		0.5804	18338.9		-0.5807	-11133.7		0.5806	7032.01		0.5807	3651.57		0.5805	1864.11
-0.437	25502		0.5789	23594.7		0.5787	18340.1		-0.579	-11131.7		0.5789	7027.04		0.579	3649.69		0.5787	1861.72
-0.437	25500.6		0.577	23594		0.5771	18341		-0.5774	-11127.6		0.5772	7022.59		0.5773	3646.91		0.577	1857.57
-0.438	25501.4		0.5753	23593.7		0.5754	18341.5		-0.5757	-11123.7		0.5755	7018.72		0.5757	3643.1		0.5753	1852.48
-0.438	25502.6		0.5737	23594.2		0.5738	18341.3		-0.5739	-11120.8		0.5737	7015.59		0.5737	3639.38		0.5737	1847.33
-0.439	25503.1		0.572	23594.7		0.5721	18340.4		-0.5722	-11119.3		0.5721	7012.74		0.5721	3635.63		0.572	1842.78
-0.439	25504.4		0.5704	23594.7		0.5703	18339.2		-0.5705	-11121.9		0.5704	7009.49		0.5704	3631.66		0.5704	1838.69
-0.44	25508		0.5687	23594.8		0.5686	18338.1		-0.5689	-11126.6		0.5688	7004.96		0.5688	3628.07		0.5687	1835.68
-0.44	25513.1		0.567	23595.2		0.5669	18338.6		-0.5672	-11132.3		0.5671	6999.16		0.5671	3625.29		0.5668	1832.91
-0.441	25517.6		0.5654	23595.7		0.5652	18339.8		-0.5655	-11138.3		0.5654	6992.86		0.5654	3622.84		0.5651	1829.47
-0.441	25520.6		0.5634	23596.4		0.5636	18340.6		-0.5639	-11141.2		0.5636	6986.87		0.5638	3620.68		0.5634	1825.62
-0.442	25520.9		0.5618	23596.3		0.5619	18341.2		-0.5622	-11138.4		0.5619	6981.8		0.5619	3618.31		0.5618	1821.11
-0.442	25520		0.5601	23596.3		0.5603	18342.2		-0.5603	-11129.7		0.5602	6978.01		0.5603	3614.84		0.5602	1816.14
-0.443	25518.3		0.5585	23596.2		0.5584	18342.7		-0.5587	-11119.6		0.5586	6974.95		0.5586	3609.68		0.5585	1811.12
-0.443	25516.3		0.5569	23596.2		0.5567	18341.9		-0.557	-11111.6		0.557	6972.49		0.557	3603.05		0.5568	1806.27
-0.444	25515.4		0.5552	23595.8		0.5551	18339.9		-0.5553	-11109.9		0.5553	6970.13		0.5553	3596.32		0.555	1802
-0.444	25515.1		0.5536	23594.6		0.5535	18337.7		-0.5536	-11113.9		0.5537	6967.59		0.5536	3590.54		0.5534	1798.12
-0.445	25514.1		0.5516	23593.7		0.5518	18336.4		-0.552	-11120		0.552	6964.67		0.552	3585.82		0.5516	1795.09
-0.445	25511.9		0.55	23593.4		0.5501	18335.9		-0.5503	-11123.9		0.5501	6961.2		0.5503	3581.8		0.55	1793.56
-0.446	25510.2		0.5483	23593.8		0.5485	18335.3		-0.5485	-11123.7		0.5484	6957.7		0.5485	3578.61		0.5483	1792.5
-0.446	25509.6		0.5467	23594.1		0.5466	18334.7		-0.5468	-11116.8		0.5467	6954.96		0.5468	3575.68		0.5467	1791.11
-0.447	25509		0.545	23593.9		0.5449	18334.4		-0.5452	-11104.8		0.5451	6953.02		0.5452	3572.17		0.545	1789.2
-0.447	25508.7		0.5434	23593.6		0.5432	18334		-0.5435	-11091.6		0.5434	6951.41		0.5435	3567.63		0.5433	1786.45
-0.448	25510.1		0.5417	23593.8		0.5416	18332.8		-0.5418	-11080.5		0.5418	6949.77		0.5418	3562.5		0.5415	1782.61
-0.449	25510		0.5399	23594.4		0.5399	18331.4		-0.5402	-11075.3		0.5401	6948.05		0.5401	3557.42		0.5399	1779.08
-0.449	25507.2		0.5382	23594.6		0.5382	18329.9		-0.5385	-11073.6		0.5383	6945.7		0.5385	3552.71		0.5382	1775.82
-0.449	25504.8		0.5365	23595		0.5366	18328.8		-0.5367	-11077.9		0.5367	6942.06		0.5366	3547.97		0.5365	1773.26
-0.45	25503.3		0.5349	23595.8		0.5347	18328.2		-0.535	-11081.4		0.5349	6937.11		0.5349	3543.83		0.5349	1771.34
-0.451	25503.5		0.5332	23596.8		0.5331	18328		-0.5334	-11078.7		0.5333	6931.59		0.5333	3540.54		0.5332	1769.69
-0.451	25503.3		0.5316	23597.7		0.5314	18327.6		-0.5317	-11070.8		0.5316	6926.19		0.5316	3537.75		0.5316	1767.52
-0.451	25503.8		0.5299	23597.6		0.5298	18327.4		-0.5301	-11061.8		0.53	6921.13		0.53	3535.31		0.5297	1764.55
-0.452	25504		0.5282	23597.2		0.5282	18327.5		-0.5284	-11052.2		0.5284	6916.56		0.5283	3532.83		0.528	1761.4
-0.453	25504		0.5263	23597.1		0.5264	18327.5		-0.5267	-11043.4		0.5264	6912.72		0.5266	3529.89		0.5263	1758.06
-0.453	25504.2		0.5247	23597.8		0.5248	18327.2		-0.5248	-11037.8		0.5248	6909.08		0.5249	3526.27		0.5247	1754
-0.454	25504.8		0.523	23598.8		0.5229	18326.1		-0.5231	-11040.1		0.5231	6905.5		0.5231	3522.02		0.5231	1749.88
-0.454	25505.1		0.5214	23599.4		0.5212	18325.2		-0.5215	-11046.2		0.5214	6901.4		0.5215	3517.35		0.5214	1746.2
-0.455	25503.8		0.5198	23599.7		0.5195	18324.8		-0.5198	-11051.6		0.5197	6896.42		0.5198	3512.74		0.5198	1743.29
-0.455	25502		0.5181	23600.2		0.5179	18324.8		-0.5181	-11055		0.5181	6891.17		0.5182	3508.49		0.5181	1741.48
-0.456	25500.7		0.5165	23600.9		0.5162	18324.8		-0.5165	-11053.8		0.5165	6885.9		0.5165	3504.53		0.5162	1740.07
-0.456	25500.6		0.5148	23601.4		0.5145	18325		-0.5148	-11044		0.5146	6880.98		0.5148	3500.8		0.5145	1738
-0.457	25503.5		0.5128	23601.2		0.5129	18325.1		-0.513	-11030.5		0.513	6877.9		0.5132	3497.39		0.5128	1735.63
-0.457	25507.2		0.5112	23600.6		0.5111	18325.2		-0.5113	-11020.2		0.5113	6875.69		0.5112	3494.19		0.5112	1732.01
-0.458	25509.9		0.5095	23600.4		0.5094	18325.1		-0.5097	-11016.8		0.5096	6873.38		0.5097	3489.09		0.5095	1726.93
-0.458	25511.9		0.5079	23600.6		0.5077	18324.6		-0.508	-11019.6		0.5079	6870.83		0.508	3483.13		0.5079	1721.16
-0.459	25512.8		0.5062	23600.1		0.5061	18323.7		-0.5064	-11026		0.5063	6867.92		0.5063	3478.02		0.5062	1715.97
-0.459	25514		0.5046	23599.2		0.5044	18323.1		-0.5047	-11033.7		0.5046	6864.24		0.5047	3473.61		0.5044	1711.38
-0.46	25515.4		0.5029	23598.9		0.5028	18323.1		-0.503	-11040.7		0.5027	6859.54		0.503	3469.57		0.5027	1708.05
-0.46	25515		0.5011	23599.5		0.5011	18323.5		-0.5011	-11044		0.5011	6854.58		0.5014	3465.76		0.5011	1705.65
-0.461	25514.2		0.4994	23600.4		0.4994	18323.6		-0.4994	-11041.2		0.4993	6850.05		0.4995	3463.12		0.4994	1703.39
-0.461	25514.1		0.4977	23601.2		0.4976	18323.4		-0.4978	-11032.3		0.4978	6845.76		0.4978	3461.2		0.4977	1700.62
-0.462	25515.1		0.4961	23601.3		0.4959	18323.1		-0.4962	-11020.9		0.4961	6841.62		0.4961	3458.63		0.4961	1697.45
-0.463	25516.7		0.4944	23601.4		0.4942	18322.3		-0.4945	-11010.7		0.4945	6837.74		0.4945	3453.95		0.4944	1693.55
-0.463	25519		0.4927	23601.5		0.4926	18320.6		-0.4928	-11004.6		0.4928	6834.13		0.4928	3447.42		0.4927	1689.29
-0.464	25521.4		0.4911	23601.2		0.4909	18318		-0.4913	-11004		0.4909	6830.49		0.4912	3440.12		0.4908	1685
-0.464	25524.3		0.4892	23600.3		0.4893	18315.8		-0.4894	-11008.9		0.4892	6826.59		0.4895	3432.68		0.4891	1681.8
-0.465	25527.5		0.4875	23599.3		0.4877	18314.3		-0.4876	-11009.6		0.4876	6822.27		0.4877	3425.86		0.4875	1680.16
-0.465	25531		0.4858	23597.9		0.4857	18313.2		-0.486	-10999.3		0.4859	6817.51		0.486	3420.44		0.4858	1679.75
-0.466	25534.7		0.4842	23597.1		0.484	18313.1		-0.4843	-10983.1		0.4842	6812.35		0.4843	3416.33		0.4842	1679.57
-0.466	25537.1		0.4825	23596.7		0.4824	18313.7		-0.4827	-10967.7		0.4826	6807.68		0.4826	3413.27		0.4825	1679.06
-0.467	25538		0.4809	23596		0.4807	18314.5		-0.481	-10954.4		0.4809	6803.73		0.481	3410.82		0.4809	1677.53
-0.467	25535.9		0.4792	23595.8		0.4791	18315.4		-0.4793	-10944.7		0.4791	6799.97		0.4793	3408.27		0.479	1674.56
-0.468	25530.8		0.4774	23596		0.4774	18316.4		-0.4777	-10939.8		0.4774	6796.12		0.4777	3404.33		0.4773	1670.55
-0.468	25527.5		0.4757	23596.8		0.4757	18316.9		-0.4759	-10940		0.4758	6792.16		0.476	3398.31		0.4757	1666.13
-0.469	25525.2		0.474	23597		0.4739	18316.4		-0.4742	-10943.7		0.4741	6787.73		0.4741	3391.86		0.474	1661.79
-0.469	25521.8		0.4723	23597.3		0.4723	18315.2		-0.4725	-10947.5		0.4725	6782.47		0.4724	3386.4		0.4723	1657.9
-0.47	25517.9		0.4707	23597.8		0.4705	18314.5		-0.4709	-10949.4		0.4707	6776.44		0.4707	3381.71		0.4707	1654.72
-0.47	25517.1		0.469	23598.9		0.4689	18314.1		-0.4692	-10949.7		0.469	6770.33		0.469	3378.18		0.469	1652.03
-0.471	25517.7		0.4673	23599.9		0.4672	18313.7		-0.4675	-10946.7		0.4673	6764.85		0.4674	3375.95		0.4671	1649.86
-0.471	25519.1		0.4657	23600.2		0.4655	18313.3		-0.4658	-10940.4		0.4656	6760.25		0.4658	3374.46		0.4655	1647.44
-0.472	25521.4		0.4638	23600.1		0.4639	18313.5		-0.464	-10931.2		0.4639	6756.53		0.4639	3372.82		0.4638	1643.87
-0.472	25523.7		0.4622	23600		0.462	18314.2		-0.4624	-10931		0.4622	6753.74		0.4622	3370.18		0.4622	1638.59
-0.473	25524.1		0.4605	23600.3		0.4604	18314.9		-0.4606	-10937		0.4606	6751.52		0.4606	3366.19		0.4604	1632.1
-0.474	25524.5		0.4588	23600.3		0.4587	18315.4		-0.459	-10943.2		0.4589	6749.33		0.4588	3360.77		0.4588	1625.63
-0.474	25525.1		0.4571	23600.2		0.4571	18315.2		-0.4573	-10949.9		0.4572	6746.82		0.4572	3354.67		0.4571	1620.48
-0.474	25524.1		0.4555	23600.6		0.4553	18314.6		-0.4556	-10955.7		0.4555	6742.7		0.4555	3348.84		0.4552	1616.87
-0.475	25520.7		0.4538	23601.3		0.4537	18314.5		-0.454	-10958.6		0.4536	6737.46		0.4539	3343.85		0.4536	1614.71
-0.476	25516.8		0.4519	23601.6		0.452	18314.5		-0.4521	-10958.5		0.452	6732.45		0.4522	3339.74		0.4519	1612.5
-0.476	25514.1		0.4503	23601.8		0.4501	18314.2		-0.4505	-10956.1		0.4503	6728.25		0.4504	3336.26		0.4502	1609.25
-0.476	25511.7		0.4485	23601.4		0.4485	18313.9		-0.4488	-10953.7		0.4487	6724.73		0.4487	3333.02		0.4485	1605.05
-0.477	25509.6		0.4469	23601		0.4468	18313.7		-0.4471	-10954.8		0.447	6721.4		0.4471	3329.06		0.4469	1600.03
-0.478	25505.7		0.4452	23600.6		0.4451	18313.7		-0.4455	-10961.3		0.4453	6718.84		0.4454	3322.91		0.4452	1594.64
-0.478	25503.7		0.4436	23600.1		0.4434	18313.2		-0.4438	-10971.8		0.4437	6716.65		0.4437	3315.11		0.4434	1589.5
-0.479	25503.4		0.4419	23599.5		0.4418	18311.6		-0.4422	-10983.2		0.4418	6714.44		0.4421	3306.97		0.4417	1585.24
-0.479	25504.3		0.4403	23598.8		0.4402	18309.7		-0.4403	-10992.2		0.4402	6711.74		0.4404	3299.2		0.4401	1582.39
-0.48	25505.6		0.4385	23598.4		0.4385	18308.2		-0.4387	-10995.9		0.4385	6708.21		0.4385	3292.67		0.4385	1580.64
-0.48	25508.5		0.4368	23598.5		0.4367	18307.7		-0.437	-10991.3		0.4369	6703.91		0.4369	3287.8		0.4367	1580
-0.481	25512.7		0.4351	23598.9		0.435	18307.9		-0.4353	-10980		0.4352	6699.31		0.4352	3284.51		0.4351	1579.64
-0.481	25517		0.4334	23599		0.4333	18308.3		-0.4336	-10966.4		0.4336	6695		0.4335	3281.92		0.4334	1578.41
-0.482	25520.2		0.4318	23598.6		0.4317	18309.1		-0.432	-10954.3		0.4319	6691.06		0.4318	3279.33		0.4318	1575.32
-0.482	25522.8		0.4301	23598		0.43	18310.1		-0.4303	-10944.9		0.4299	6687.28		0.4302	3276.49		0.4299	1570.64
-0.483	25523.5		0.4285	23598		0.4283	18311.3		-0.4287	-10940.1		0.4283	6683.51		0.4285	3272.84		0.4283	1564.63
-0.483	25523.6		0.4265	23598.4		0.4267	18311.8		-0.4268	-10939.9		0.4266	6679.72		0.4267	3269.37		0.4266	1558.48
-0.484	25525.7		0.4249	23598.6		0.4248	18311.7		-0.425	-10940.6		0.425	6675.34		0.425	3266.68		0.425	1553.9
-0.484	25529		0.4232	23598.3		0.4232	18311.5		-0.4234	-10937.4		0.4233	6670.37		0.4234	3263.6		0.4233	1550.7
-0.485	25532.7		0.4215	23598.2		0.4215	18311.3		-0.4218	-10931.1		0.4217	6665.17		0.4217	3260.41		0.4216	1548.08
-0.485	25536.1		0.4199	23598.5		0.4199	18311.3		-0.4201	-10921.6		0.42	6660.1		0.42	3257.73		0.4197	1545.26
-0.486	25539.3		0.4183	23598.8		0.4182	18311.2		-0.4185	-10910.3		0.4182	6655.6		0.4183	3254.96		0.418	1541.06
-0.486	25543.1		0.4166	23599		0.4165	18310.9		-0.4169	-10899.9		0.4165	6652.43		0.4167	3252		0.4164	1535.78
-0.487	25546.9		0.4147	23598.9		0.4149	18311		-0.4149	-10892.4		0.4148	6650.45		0.4148	3247.94		0.4147	1530.07
-0.487	25547.3		0.4131	23599.5		0.4129	18311.4		-0.4133	-10888.4		0.4132	6649.03		0.4132	3242.15		0.4131	1524.66
-0.488	25545.6		0.4114	23600.1		0.4113	18311.2		-0.4116	-10888.6		0.4115	6647.4		0.4115	3235.21		0.4114	1520.01
-0.489	25543.9		0.4097	23600.7		0.4097	18309.8		-0.4099	-10893.1		0.4099	6645.18		0.4099	3227.99		0.4098	1516.49
-0.489	25542.2		0.4081	23601.1		0.408	18307.3		-0.4083	-10898.1		0.4082	6641.74		0.4083	3220.64		0.4081	1514
-0.489	25540.5		0.4064	23601.5		0.4063	18304.3		-0.4066	-10901.7		0.4065	6637.08		0.4065	3213.97		0.4062	1512.65
-0.49	25539.6		0.4048	23601.8		0.4046	18301.5		-0.405	-10900.8		0.4047	6631.38		0.4049	3208.41		0.4046	1511.39
-0.491	25538		0.4031	23602.9		0.403	18299.5		-0.4033	-10894.2		0.403	6625.38		0.4032	3203.92		0.4029	1508.3
-0.491	25535.2		0.4013	23603.7		0.4012	18298.2		-0.4014	-10884.5		0.4014	6620.05		0.4013	3199.43		0.4013	1502.67
-0.492	25532.5		0.3996	23604.3		0.3995	18297.2		-0.3998	-10875.3		0.3997	6615.54		0.3997	3194.4		0.3996	1495.37
-0.492	25531.4		0.398	23604.6		0.3978	18296.2		-0.3981	-10870.4		0.3981	6611.46		0.398	3189.58		0.3979	1487.36
-0.493	25530.8		0.3963	23605.6		0.3962	18294.8		-0.3964	-10870.3		0.3964	6607.74		0.3964	3184.03		0.3963	1479.82
-0.493	25530.6		0.3946	23606.4		0.3945	18293.1		-0.3948	-10874.5		0.3948	6604.23		0.3946	3177.75		0.3945	1473.41
-0.494	25529.1		0.393	23606.7		0.3929	18291.4		-0.3931	-10880.8		0.3931	6600.03		0.393	3171.13		0.3928	1469.23
-0.494	25527.6		0.3913	23606.5		0.3912	18290.1		-0.3915	-10885.7		0.3911	6594.84		0.3913	3164.82		0.3911	1467
-0.495	25527.5		0.3895	23606.3		0.3893	18289.6		-0.3896	-10887.9		0.3895	6588.74		0.3895	3159.62		0.3895	1465.83
-0.495	25528.8		0.3878	23606.3		0.3876	18289.6		-0.3879	-10884.1		0.3878	6582.15		0.3878	3156.17		0.3878	1464.77
-0.496	25528.4		0.3862	23606.8		0.386	18289.7		-0.3863	-10872.9		0.3863	6575.55		0.3862	3153.91		0.3862	1463.42
-0.496	25527.4		0.3845	23606.2		0.3843	18289.7		-0.3847	-10860.1		0.3846	6569.16		0.3845	3151.8		0.3845	1461.51
-0.497	25528.5		0.3829	23604.7		0.3827	18289.3		-0.383	-10849.3		0.383	6563.38		0.3829	3149.14		0.3826	1458.44
-0.497	25529.8		0.3812	23603		0.3811	18288.9		-0.3813	-10841.2		0.3813	6558.2		0.3812	3145.01		0.3809	1453.5
-0.498	25530.6		0.3795	23601.6		0.3794	18288.5		-0.3797	-10837.7		0.3794	6553.56		0.3795	3139.68		0.3792	1448.23
-0.499	25531.3		0.3778	23601		0.3778	18287.7		-0.3777	-10838.4		0.3777	6549.1		0.3777	3133.11		0.3776	1444.06
-0.499	25532		0.3759	23600.5		0.3758	18286		-0.3761	-10840.8		0.376	6544.66		0.376	3126.13		0.3759	1440.57
-0.499	25532.6		0.3743	23600.4		0.3741	18284.3		-0.3744	-10839.5		0.3744	6539.5		0.3744	3119.51		0.3743	1437.3
-0.5	25533.6		0.3726	23600.6		0.3725	18283.8		-0.3727	-10834.6		0.3727	6533.78		0.3727	3113.92		0.3726	1434.3
-0.501	25535.6		0.371	23600.8		0.3708	18284.2		-0.3711	-10826.7		0.3715	6527.85		0.3711	3108.94		0.3709	1431.2
-0.501	25537.8		0.3693	23600.2		0.3692	18284.7		-0.3694	-10817.4		0.3694	6522.01		0.3694	3104.85		0.3691	1427.45
-0.501	25538.6		0.3676	23599.3		0.3675	18284.7		-0.3678	-10809.4		0.3677	6516.89		0.3677	3101.38		0.3674	1422.26
-0.502	25539.8		0.366	23598.5		0.3659	18284.9		-0.3659	-10805.3		0.3661	6512.74		0.3659	3097.93		0.3658	1416.15
-0.503	25541.8		0.3641	23598.2		0.364	18285.4		-0.3643	-10804.2		0.3645	6509.3		0.3642	3093.54		0.3641	1410.03
-0.503	25543.4		0.3625	23598.1		0.3624	18285.6		-0.3626	-10805.9		0.3626	6506.68		0.3625	3087.11		0.3625	1404.34
-0.504	25543.9		0.3608	23597.8		0.3606	18285.7		-0.361	-10807.6		0.361	6504.2		0.3608	3078.99		0.3608	1399.28
-0.504	25543.7		0.3592	23598		0.359	18285.8		-0.3593	-10807.1		0.3596	6501.22		0.3592	3070.73		0.3589	1395.41
-0.505	25541.9		0.3575	23598.6		0.3573	18285.9		-0.3576	-10804.2		0.3576	6497.7		0.3575	3063.04		0.3572	1392.33
-0.505	25538.9		0.3558	23599.7		0.3557	18286		-0.3559	-10797.3		0.3559	6493.29		0.3558	3056.69		0.3555	1389
-0.506	25535.8		0.3541	23600.7		0.354	18286.7		-0.354	-10789.4		0.354	6488.16		0.354	3051.17		0.3539	1384.92
-0.506	25533.2		0.3522	23601.9		0.3521	18287.7		-0.3524	-10782.7		0.3525	6483.17		0.3523	3046.06		0.3522	1379.92
-0.507	25531.6		0.3505	23602.7		0.3504	18288.5		-0.3507	-10780.4		0.3506	6479.05		0.3506	3040.85		0.3505	1374.11
-0.507	25530.7		0.3489	23603.5		0.3487	18288.5		-0.349	-10783.9		0.3493	6475.56		0.349	3035.01		0.3489	1368.05
-0.508	25529.3		0.3472	23604.8		0.347	18288.3		-0.3473	-10790		0.3473	6472.24		0.3473	3028.16		0.3472	1362.39
-0.508	25527.5		0.3456	23605.9		0.3454	18287.8		-0.3457	-10798		0.3457	6468.8		0.3457	3020.75		0.3454	1357.65
-0.509	25526.3		0.3438	23605.9		0.3437	18286.2		-0.344	-10804.8		0.344	6464.96		0.344	3013.38		0.3437	1354.24
-0.509	25526.8		0.3422	23605.2		0.3421	18283.9		-0.3422	-10806.9		0.3421	6460.35		0.3423	3006.44		0.342	1352.42
-0.51	25527.5		0.3404	23604.7		0.3403	18281.5		-0.3405	-10803		0.3405	6454.86		0.3405	3000.42		0.3404	1351.4
-0.51	25527.8		0.3387	23604.1		0.3386	18278.7		-0.3389	-10795.5		0.3388	6448.78		0.3389	2996.96		0.3387	1349.8
-0.511	25527.9		0.337	23603.5		0.3369	18276.2		-0.3372	-10787.4		0.3371	6442.89		0.3371	2995.31		0.337	1347.4
-0.511	25530		0.3354	23602.6		0.3353	18273.8		-0.3356	-10782.6		0.3355	6437.62		0.3355	2993.82		0.3354	1344.39
-0.512	25532.1		0.3337	23601.7		0.3336	18271.9		-0.3339	-10784.5		0.3338	6432.83		0.3338	2991.47		0.3335	1340.27
-0.512	25532.4		0.3321	23601.4		0.3319	18270.3		-0.3322	-10791		0.3322	6428.82		0.3322	2988.18		0.3319	1335.25
-0.513	25531.9		0.3304	23601.3		0.3303	18268.8		-0.3306	-10797.3		0.3303	6425.07		0.3305	2984.07		0.3302	1330.87
-0.514	25532.9		0.3287	23600.8		0.3284	18267		-0.3287	-10801.3		0.3286	6421.19		0.3286	2978.65		0.3285	1327.87
-0.514	25533.2		0.3269	23599.9		0.3268	18264.7		-0.3271	-10797.9		0.3269	6416.68		0.327	2972.73		0.3269	1325.43
-0.514	25532.2		0.3252	23599.5		0.3251	18263.3		-0.3254	-10782.8		0.3253	6410.98		0.3253	2967.61		0.3252	1323.13
-0.515	25531.1		0.3236	23599.9		0.3235	18263.1		-0.3238	-10761.8		0.3236	6404.26		0.3236	2962.85		0.3236	1320.97
-0.516	25530		0.3219	23600.5		0.3218	18264.2		-0.3221	-10741.9		0.322	6397.4		0.322	2958.05		0.3217	1318.14
-0.516	25528.6		0.3203	23600.7		0.3201	18265.7		-0.3204	-10726		0.3204	6391.04		0.3203	2953.48		0.32	1313.48
-0.516	25525.7		0.3186	23600.5		0.3185	18266.8		-0.3188	-10716.1		0.3187	6386.36		0.3186	2949.01		0.3184	1307.72
-0.517	25524.8		0.3169	23600.5		0.3165	18267.9		-0.3168	-10715.2		0.3168	6383.21		0.3168	2944.03		0.3171	1301.36
-0.518	25524.5		0.315	23600.9		0.3149	18269.2		-0.3152	-10720.6		0.3151	6380.66		0.3151	2937.48		0.315	1294.66
-0.518	25524.5		0.3133	23601.3		0.3132	18268.7		-0.3135	-10726.3		0.3134	6378.02		0.3135	2929.63		0.3133	1288.51
-0.518	25524.1		0.3117	23601.4		0.3116	18266.6		-0.3119	-10727.6		0.3117	6374.79		0.3118	2921.24		0.3117	1284.31
-0.519	25523.4		0.31	23601.6		0.3099	18264.2		-0.3102	-10723.9		0.3101	6370.87		0.3102	2913.36		0.3098	1281.73
-0.52	25525.3		0.3084	23601.8		0.3082	18262.6		-0.3085	-10715.7		0.3085	6365.98		0.3085	2906.81		0.3082	1279.82
-0.52	25527.8		0.3068	23602.4		0.3066	18261.8		-0.3069	-10705.8		0.307	6360.14		0.3068	2901.54		0.3067	1277.63
-0.521	25530.1		0.3051	23603		0.3048	18261.9		-0.3051	-10697.2		0.3053	6353.71		0.3049	2896.89		0.3049	1274.51
-0.521	25531.4		0.3032	23603.6		0.303	18262.2		-0.3034	-10693		0.3033	6347.55		0.3033	2892.64		0.3032	1269.98
-0.522	25530.7		0.3016	23604.2		0.3014	18262.4		-0.3017	-10694.9		0.3016	6342.14		0.3016	2887.78		0.3015	1263.99
-0.522	25528.3		0.2998	23605.4		0.2998	18262.3		-0.3001	-10701.1		0.2999	6337.67		0.2999	2882.37		0.2999	1257.09
-0.523	25525.3		0.2982	23606.6		0.2981	18262.2		-0.2984	-10708.6		0.2986	6334.02		0.2983	2875.64		0.2982	1250.27
-0.523	25523.1		0.2966	23607.5		0.2964	18262.3		-0.2968	-10714.6		0.2966	6330.38		0.2966	2867.74		0.2964	1243.83
-0.524	25521.1		0.2949	23607.7		0.2949	18262		-0.2951	-10716.2		0.295	6326.55		0.295	2859.55		0.2947	1238.86
-0.524	25520.5		0.2933	23607.9		0.293	18261.3		-0.2934	-10712.9		0.2932	6321.55		0.2931	2852.03		0.2931	1235.22
-0.525	25521.5		0.2914	23607.7		0.2915	18260.9		-0.2915	-10707.1		0.2919	6314.98		0.2915	2845.24		0.2918	1232.06
-0.525	25523.3		0.2898	23606.7		0.2901	18261.1		-0.2898	-10701.7		0.2899	6307.38		0.2898	2839.26		0.2897	1228.95
-0.526	25524.7		0.2881	23605.5		0.2879	18261.4		-0.2882	-10702.1		0.2881	6299.9		0.2882	2834		0.288	1224.93
-0.526	25526.7		0.2864	23604.5		0.2863	18261.9		-0.2865	-10708.1		0.2865	6293.13		0.2865	2829.37		0.2864	1218.85
-0.527	25528.5		0.2848	23604.1		0.2849	18262.1		-0.2849	-10716.5		0.2848	6287.21		0.2848	2824.66		0.2848	1211.46
-0.527	25528.2		0.2831	23604.3		0.283	18262.1		-0.2833	-10723.5		0.2832	6282.29		0.2832	2819.42		0.2832	1203.88
-0.528	25527.1		0.2815	23604.9		0.2813	18261.9		-0.2816	-10725.5		0.2813	6277.57		0.2813	2813.17		0.2812	1196.98
-0.528	25526.3		0.2795	23605.7		0.2794	18260.9		-0.2797	-10722.4		0.28	6272.29		0.2797	2806.12		0.2796	1191.88
-0.529	25525.6		0.2779	23606.8		0.2777	18259.8		-0.278	-10713.1		0.278	6265.94		0.278	2799.36		0.2778	1188.95
-0.53	25526.2		0.2762	23607.9		0.2763	18258.9		-0.2764	-10698.9		0.2764	6259.05		0.2764	2793.08		0.2762	1187.68
-0.53	25528.2		0.2745	23608.6		0.2746	18258.4		-0.2747	-10684.7		0.2746	6252		0.2747	2786.39		0.2745	1187.06
-0.531	25529.6		0.2729	23608.6		0.2728	18258.7		-0.2731	-10673.9		0.2729	6245.27		0.273	2779.81		0.2729	1185.8
-0.531	25530		0.2712	23608.5		0.2711	18259.2		-0.2714	-10669.9		0.2716	6239.2		0.2713	2773.9		0.271	1183.37
-0.532	25531		0.2696	23608.8		0.2695	18259.1		-0.2697	-10672.3		0.2695	6233.69		0.2697	2768.53		0.2694	1179.67
-0.532	25531.4		0.2677	23609.1		0.2676	18258.9		-0.2679	-10678		0.2678	6228.76		0.2678	2762.92		0.2677	1174.56
-0.533	25531.2		0.2661	23609.1		0.266	18258.7		-0.2662	-10681.9		0.2661	6224.16		0.2662	2756.68		0.2661	1169.11
-0.533	25531.2		0.2644	23608.7		0.2643	18258		-0.2645	-10680.1		0.2645	6219.39		0.2649	2749.56		0.2643	1164.33
-0.534	25530.7		0.2628	23608.1		0.2626	18256.8		-0.2629	-10668.8		0.2629	6213.82		0.2629	2742.02		0.2627	1160.15
-0.534	25528.6		0.261	23607.4		0.2609	18254.8		-0.2612	-10653.8		0.2611	6206.46		0.2612	2734.74		0.261	1156.77
-0.535	25526.4		0.2594	23606.9		0.2593	18252.6		-0.2596	-10637		0.2595	6197.93		0.2596	2728.05		0.2594	1153.92
-0.535	25526		0.2577	23606.3		0.2576	18250.5		-0.2579	-10621.5		0.2578	6189.34		0.2579	2722.17		0.2576	1151.45
-0.536	25526		0.2561	23605.7		0.2557	18249.3		-0.256	-10610.5		0.256	6181.44		0.256	2716.97		0.2559	1148.42
-0.536	25527.5		0.2543	23605.7		0.2541	18248.3		-0.2543	-10607.3		0.2543	6174.48		0.2545	2712		0.2543	1144.57
-0.537	25530.3		0.2526	23606.6		0.2524	18247.9		-0.2526	-10608.6		0.2527	6168.19		0.2527	2706.74		0.2526	1139.25
-0.537	25533.8		0.2509	23607.9		0.2507	18247.5		-0.251	-10611.1		0.251	6162.74		0.251	2700.2		0.2509	1132.94
-0.538	25535.9		0.2493	23608.7		0.2491	18246.6		-0.2494	-10612.4		0.2494	6158.06		0.2494	2692.7		0.2492	1126.61
-0.538	25535.2		0.2476	23609.5		0.2474	18245.6		-0.2477	-10610.8		0.2477	6153.62		0.2477	2684.5		0.2476	1120.41
-0.539	25534.2		0.2459	23610.5		0.2457	18243.8		-0.246	-10604.1		0.246	6148.75		0.246	2676.2		0.2457	1114.91
-0.539	25534.1		0.2443	23612.1		0.2439	18241.5		-0.2442	-10593.1		0.2441	6143.42		0.2443	2668.44		0.244	1109.92
-0.54	25535.9		0.2424	23613.2		0.2423	18239.1		-0.2425	-10582.2		0.2424	6137.25		0.2426	2661.84		0.2424	1105.33
-0.541	25537.9		0.2407	23613.4		0.2406	18237.4		-0.2408	-10577.2		0.2408	6130.77		0.2408	2655.81		0.2407	1100.15
-0.541	25538.5		0.2391	23613		0.2389	18236.7		-0.2392	-10577.7		0.2391	6125.07		0.2392	2650.29		0.239	1094.12
-0.541	25538		0.2374	23612.2		0.2372	18236		-0.2375	-10585		0.2375	6120.52		0.2375	2644.88		0.2373	1087.37
-0.542	25538.5		0.2357	23611.2		0.2356	18236		-0.2359	-10596		0.2358	6116.41		0.2359	2639.32		0.2357	1080.42
-0.543	25539.8		0.234	23609.7		0.2339	18236.4		-0.2342	-10605.3		0.2341	6112.27		0.2342	2632.98		0.2338	1073.71
-0.543	25541.5		0.2323	23608.3		0.232	18236.8		-0.2323	-10610.1		0.2322	6107.61		0.2322	2625.66		0.2321	1067.83
-0.543	25542.3		0.2305	23607.4		0.2303	18236.6		-0.2306	-10609.4		0.2305	6101.87		0.2305	2617.65		0.2305	1063.83
-0.544	25542.3		0.2288	23606.8		0.2287	18236.3		-0.229	-10603.6		0.2289	6095.05		0.2289	2610.23		0.2288	1061.52
-0.545	25542.3		0.2272	23606.8		0.227	18235.6		-0.2273	-10595.1		0.2272	6087.18		0.2272	2603.56		0.2272	1059.59
-0.545	25541.2		0.2255	23607.3		0.2254	18234.9		-0.2256	-10588.7		0.2256	6078.74		0.2256	2598.05		0.2254	1057.26
-0.546	25540.9		0.2239	23607.2		0.2236	18235		-0.224	-10586.1		0.2239	6070.44		0.2239	2593.34		0.2238	1054.27
-0.546	25541.1		0.2221	23606.9		0.222	18235.6		-0.2223	-10586.3		0.2222	6062.67		0.2222	2588.63		0.2219	1050.34
-0.547	25540.9		0.2205	23606.5		0.2204	18235.6		-0.2204	-10588.2		0.2204	6055.73		0.2204	2583.21		0.2203	1045.8
-0.547	25539.8		0.2186	23606.5		0.2184	18235.3		-0.2188	-10590.8		0.2188	6049.87		0.2187	2576.52		0.2186	1041.14
-0.548	25536.4		0.2169	23606.2		0.2168	18234.1		-0.2171	-10588.8		0.217	6044.79		0.217	2568.35		0.217	1036.18
-0.548	25533.6		0.2153	23605.8		0.2151	18232.1		-0.2154	-10579.4		0.2154	6040.1		0.2154	2559.54		0.2153	1031.53
-0.549	25531.8		0.2136	23605.7		0.2135	18229.3		-0.2137	-10565.3		0.2137	6034.94		0.2137	2550.84		0.2137	1027.49
-0.549	25531.3		0.212	23606.4		0.2118	18226.1		-0.2121	-10550.8		0.212	6028.62		0.2121	2542.56		0.212	1023.74
-0.55	25531.1		0.2102	23607.5		0.2102	18223.3		-0.2104	-10537.5		0.2103	6021.14		0.2104	2535.35		0.21	1020.22
-0.55	25532.1		0.2086	23608.5		0.2085	18221.8		-0.2088	-10528.8		0.2085	6013.17		0.2086	2529.17		0.2084	1016.35
-0.551	25532.1		0.2068	23609.2		0.2066	18221.2		-0.2069	-10525.4		0.2069	6005.83		0.2069	2523.68		0.2067	1010.7
-0.551	25531.8		0.2051	23609.4		0.205	18221.1		-0.2053	-10524.7		0.2052	5999.1		0.2053	2518		0.2051	1003.56
-0.552	25533.3		0.2035	23609.3		0.2033	18221.2		-0.2036	-10524.7		0.2035	5993.36		0.2036	2511.14		0.2034	996.136
-0.552	25535.1		0.2018	23608.9		0.2017	18220.9		-0.2019	-10522.2		0.2019	5988.34		0.2019	2503.41		0.2018	988.879
-0.553	25536.3		0.2002	23608.8		0.2	18221.1		-0.2003	-10517.1		0.2002	5983.55		0.2003	2495.18		0.2001	982.204
-0.553	25537.2		0.1985	23608.8		0.1983	18221.7		-0.1986	-10510.2		0.1986	5978.44		0.1986	2486.03		0.1984	977.068
-0.554	25538.9		0.1968	23609.3		0.1967	18222.1		-0.197	-10500.9		0.1969	5972.73		0.1967	2476.58		0.1966	973.442
-0.554	25540.9		0.195	23610		0.1949	18221.9		-0.1951	-10490.4		0.1951	5966.22		0.195	2467.63		0.1949	970.175
-0.555	25540.6		0.1933	23610.9		0.1932	18221.7		-0.1935	-10483.3		0.1934	5959.45		0.1934	2459.99		0.1933	966.467
-0.556	25538.4		0.1916	23611.9		0.1915	18222		-0.1918	-10479.3		0.1917	5953.23		0.1917	2453.2		0.1916	961.507
-0.556	25538.2		0.19	23612.1		0.1899	18222.8		-0.1902	-10477.1		0.1901	5947.97		0.19	2446.91		0.19	955.259
-0.556	25539.2		0.1883	23611.8		0.1882	18222.6		-0.1885	-10476.3		0.1884	5943.54		0.1884	2440.72		0.1883	947.982
-0.557	25540.5		0.1867	23611.6		0.1865	18222.1		-0.1868	-10476.8		0.1868	5939.6		0.1867	2433.62		0.1866	940.487
-0.558	25540.8		0.185	23610.3		0.1849	18221.6		-0.1852	-10475.7		0.1851	5935.17		0.1851	2425.38		0.1847	933.509
-0.558	25538.4		0.1833	23608.7		0.183	18220.9		-0.1832	-10471.5		0.1832	5929.95		0.1832	2416.46		0.1831	928.206
-0.559	25535.7		0.1815	23607.6		0.1813	18219.8		-0.1816	-10465.3		0.1815	5923.42		0.1816	2407.98		0.1814	925.182
-0.559	25533.4		0.1799	23607.7		0.1796	18218.5		-0.1799	-10459.7		0.18	5915.34		0.1799	2400.39		0.1797	923.672
-0.56	25531.3		0.1782	23607.5		0.178	18216.5		-0.1783	-10456.5		0.1783	5906.3		0.1782	2393.83		0.1781	922.689
-0.56	25529.7		0.1765	23607		0.1763	18214.9		-0.1766	-10459.2		0.1766	5896.71		0.1766	2388.16		0.1764	920.908
-0.561	25528.6		0.1749	23606.6		0.1748	18214.1		-0.1749	-10466.1		0.175	5887.32		0.1749	2382.12		0.1748	917.41
-0.561	25529		0.1732	23606.5		0.1731	18213.9		-0.1733	-10473.2		0.1733	5878.69		0.1733	2375.16		0.173	912.241
-0.562	25529.9		0.1715	23607		0.1712	18213.6		-0.1714	-10478.8		0.1714	5870.8		0.1714	2367.76		0.1713	905.26
-0.562	25531.7		0.1697	23607.6		0.1695	18213.5		-0.1698	-10480.5		0.1697	5863.52		0.1697	2358.81		0.1696	897.662
-0.563	25533		0.168	23607.9		0.1678	18214		-0.1681	-10474.5		0.168	5856.13		0.1681	2348.28		0.168	890.894
-0.563	25532.1		0.1663	23608.6		0.1662	18214.7		-0.1665	-10461.8		0.1664	5848.05		0.1663	2337.51		0.1663	885.311
-0.564	25530		0.1647	23609.7		0.1645	18214.6		-0.1648	-10446.8		0.1647	5838.67		0.1648	2327.36		0.1647	880.28
-0.564	25526.5		0.163	23610.6		0.1629	18213.8		-0.1631	-10433.4		0.1631	5828.2		0.1631	2317.95		0.163	875.175
-0.565	25525.3		0.1613	23611		0.1612	18213		-0.1615	-10423.7		0.1614	5817.45		0.1615	2308.86		0.1612	869.638
-0.565	25526.6		0.1597	23610.9		0.1596	18212.5		-0.1595	-10417.8		0.1596	5807.14		0.1595	2301.11		0.1595	863.525
-0.566	25529.9		0.1579	23610.3		0.1577	18212.3		-0.1579	-10414.3		0.1579	5797.52		0.1579	2294.51		0.1578	857.046
-0.566	25533.7		0.1562	23610.1		0.1561	18212.3		-0.1562	-10410.8		0.1563	5788.98		0.1562	2287.07		0.1561	849.981
-0.567	25535.9		0.1546	23609.7		0.1543	18212.3		-0.1547	-10404.8		0.1546	5781.62		0.1546	2278.6		0.1545	842.303
-0.568	25536.5		0.1528	23608.9		0.1527	18211.9		-0.153	-10394		0.1529	5774.51		0.1529	2269.09		0.1528	834.711
-0.568	25535.5		0.1512	23608.1		0.1511	18211.3		-0.1514	-10379.7		0.1513	5767.02		0.1512	2258.41		0.1512	828.129
-0.568	25534.4		0.1495	23608.3		0.1494	18210.6		-0.1496	-10365		0.1496	5758.74		0.1496	2247.39		0.1493	823.077
-0.569	25535		0.1479	23608.5		0.1477	18209.1		-0.1478	-10352.2		0.1477	5749.17		0.1477	2237		0.1476	818.769
-0.57	25535.4		0.146	23608.9		0.1458	18206.8		-0.1461	-10345.5		0.146	5738.75		0.1461	2227.95		0.1459	814.849
-0.57	25534.4		0.1443	23609		0.1442	18205.1		-0.1444	-10346.2		0.1444	5728.18		0.1444	2219.61		0.1442	810.901
-0.571	25532.1		0.1427	23609.3		0.1425	18204.3		-0.1428	-10351		0.1427	5718.28		0.1428	2211.82		0.1426	806.63
-0.571	25530.4		0.1411	23609.9		0.1408	18203.8		-0.1411	-10357.5		0.141	5709.66		0.1411	2204.45		0.1409	801.047
-0.572	25529.3		0.1394	23610.6		0.1392	18203.4		-0.1395	-10368.3		0.1394	5702.49		0.1394	2196.61		0.1393	794.31
-0.572	25529.1		0.1377	23610.8		0.1375	18203		-0.1378	-10376.5		0.1377	5695.95		0.1377	2187.61		0.1374	787
-0.573	25529		0.136	23611		0.1358	18202.4		-0.1361	-10380		0.1359	5689.69		0.1361	2177.69		0.1358	779.865
-0.573	25529.8		0.1341	23610.9		0.134	18201.7		-0.1343	-10377.6		0.1342	5683.34		0.1342	2166.81		0.1341	773.208
-0.574	25531		0.1325	23610.9		0.1323	18200.5		-0.1326	-10371.9		0.1326	5676.23		0.1326	2155.89		0.1324	768.071
-0.574	25533.4		0.1308	23611		0.1307	18198.8		-0.131	-10367.2		0.1309	5668.1		0.1309	2145.78		0.1308	764.462
-0.575	25535.5		0.1292	23610.6		0.129	18197.3		-0.1293	-10367.5		0.1292	5659.34		0.1293	2136.95		0.1291	761.369
-0.575	25535.5		0.1275	23609.9		0.1273	18196.1		-0.1277	-10370.6		0.1275	5650.74		0.1276	2129.04		0.1275	757.608
-0.576	25532.7		0.1258	23609.5		0.1257	18195.6		-0.126	-10374.8		0.1259	5643.09		0.126	2121.42		0.1258	752.84
-0.576	25529.1		0.1242	23609.3		0.124	18195.2		-0.1243	-10378.3		0.1242	5636.48		0.1243	2113.57		0.124	746.013
-0.577	25525.8		0.1225	23609.1		0.1222	18194.6		-0.1224	-10379.6		0.1224	5630.68		0.1224	2105.37		0.1223	738.253
-0.577	25523.8		0.1206	23608.6		0.1205	18193.8		-0.1207	-10375.1		0.1207	5625.21		0.1207	2095.39		0.1207	731.152
-0.578	25522.9		0.119	23608.1		0.1188	18193		-0.1191	-10365		0.1191	5619.07		0.119	2084.08		0.1189	726.109
-0.578	25522.8		0.1173	23608.1		0.1172	18192.3		-0.1174	-10352.1		0.1174	5611.92		0.1174	2072.82		0.1173	722.416
-0.579	25523.9		0.1156	23608.7		0.1155	18191.3		-0.1157	-10339.3		0.1157	5604.08		0.1157	2061.56		0.1156	719.059
-0.579	25525.8		0.1139	23609.5		0.1138	18189.6		-0.1141	-10329.2		0.114	5596.04		0.114	2050.1		0.1139	715.707
-0.58	25526.9		0.1123	23609.7		0.1121	18187.7		-0.1123	-10320		0.1124	5587.7		0.1123	2038.84		0.112	711.657
-0.581	25525.8		0.1106	23609.4		0.1102	18186.3		-0.1105	-10314.4		0.1105	5579.51		0.1105	2028.22		0.1104	705.919
-0.581	25522.8		0.1087	23609.3		0.1086	18185.7		-0.1088	-10312.1		0.1088	5571.89		0.1088	2018.04		0.1087	699.006
-0.581	25518.1		0.1071	23609		0.1069	18185.3		-0.1072	-10307.5		0.1072	5564.41		0.1072	2007.14		0.107	691.136
-0.582	25516.5		0.1054	23609		0.1053	18184.8		-0.1055	-10300.5		0.1055	5556.87		0.1055	1995.08		0.1053	682.747
-0.583	25517.9		0.1038	23608.6		0.1036	18184		-0.1039	-10292.7		0.1038	5549.17		0.1039	1982		0.1037	674.665
-0.583	25519		0.1021	23608.6		0.1019	18183.3		-0.1022	-10285.3		0.1022	5541.13		0.1022	1968.62		0.1021	668.16
-0.583	25519.1		0.1004	23608.5		0.1003	18182.1		-0.1006	-10278.2		0.1005	5532.04		0.1006	1955.35		0.1002	663.109
-0.584	25519.5		0.0988	23608.6		0.0986	18180.4		-0.0987	-10272.3		0.0986	5522.21		0.0987	1942.16		0.0986	658.806
-0.585	25520		0.0969	23608.6		0.0968	18178.6		-0.0971	-10270.5		0.097	5511.56		0.0971	1929.64		0.0969	654.175
-0.585	25520.8		0.0953	23608.3		0.0951	18177.2		-0.0954	-10270.8		0.0953	5500.78		0.0954	1918.07		0.0953	648.597
-0.586	25521.8		0.0936	23608.5		0.0934	18176		-0.0937	-10270.7		0.0937	5491.07		0.0937	1907.37		0.0935	641.518
-0.586	25522.6		0.0919	23609.4		0.0918	18175.1		-0.0921	-10269		0.092	5482.01		0.0921	1896.84		0.0919	633.793
-0.587	25522.7		0.0903	23609.9		0.0902	18173.7		-0.0904	-10264.2		0.0903	5472.43		0.0904	1885.59		0.0902	625.781
-0.587	25523.8		0.0886	23610.3		0.0885	18172.3		-0.0888	-10254.4		0.0887	5462.42		0.0888	1872.92		0.0886	617.617
-0.588	25525.3		0.0869	23610.6		0.0868	18171.1		-0.0871	-10235.5		0.087	5452.27		0.0868	1859.08		0.0867	609.82
-0.588	25526.5		0.0851	23611		0.085	18169.8		-0.0852	-10216.1		0.0851	5441.67		0.0852	1844.54		0.0851	604.469
-0.589	25527.1		0.0834	23611.2		0.0833	18167.9		-0.0835	-10203.4		0.0834	5430.66		0.0834	1830.03		0.0834	600.76
-0.589	25527.6		0.0818	23610.8		0.0816	18165.4		-0.0818	-10199		0.0818	5418.65		0.0818	1815.95		0.0818	596.758
-0.59	25527.9		0.0801	23610.5		0.08	18163.1		-0.0802	-10201.6		0.0801	5405.68		0.0802	1803		0.0801	591.335
-0.59	25527.4		0.0785	23610.6		0.0783	18161.2		-0.0786	-10208.2		0.0784	5392.56		0.0785	1791.25		0.0784	584.839
-0.591	25524.8		0.0768	23611		0.0767	18160.2		-0.0769	-10215.7		0.0768	5379.7		0.0768	1780.06		0.0767	577.522
-0.591	25521		0.0751	23611.3		0.075	18159.5		-0.0752	-10221		0.0752	5367.04		0.075	1768.51		0.0748	569.044
-0.592	25519.5		0.0732	23611.2		0.0731	18159		-0.0734	-10217.1		0.0735	5355.1		0.0734	1755.92		0.0732	559.69
-0.592	25518.5		0.0715	23610.9		0.0714	18158.7		-0.0717	-10207.8		0.0716	5343.9		0.0717	1741.63		0.0715	550.74
-0.593	25517.3		0.0699	23610.8		0.0697	18159.1		-0.07	-10195.6		0.0699	5332.44		0.07	1726.49		0.0699	542.357
-0.593	25518		0.0682	23610.9		0.0681	18159.5		-0.0684	-10184.4		0.0683	5320.43		0.0683	1710.81		0.0682	536.22
-0.594	25519.8		0.0666	23610.8		0.0664	18158.7		-0.0667	-10175.7		0.0667	5307.22		0.0667	1695.35		0.0665	531.74
-0.594	25521.3		0.0649	23610.4		0.0648	18156.8		-0.0651	-10172.2		0.0649	5293		0.065	1680.57		0.0649	527.675
-0.595	25522.7		0.0633	23609.8		0.0631	18155		-0.0634	-10172		0.0633	5278.41		0.0634	1666.18		0.0632	523.01
-0.595	25524.4		0.0616	23609.7		0.0613	18154		-0.0616	-10171.5		0.0616	5264.35		0.0614	1651.69		0.0614	517.348
-0.596	25525.5		0.0598	23609.7		0.0596	18153.8		-0.0599	-10169.2		0.0598	5251.15		0.0598	1636.36		0.0597	509.383
-0.597	25525.9		0.0581	23609.7		0.0579	18153.7		-0.0583	-10157.6		0.0582	5239.09		0.0581	1619.37		0.0581	499.41
-0.597	25525.6		0.0564	23608.9		0.0563	18153.6		-0.0566	-10138.2		0.0565	5227.73		0.0565	1600.96		0.0564	488.743
-0.598	25525.4		0.0548	23608.3		0.0546	18153.6		-0.0549	-10115.5		0.0549	5216.47		0.0548	1581.65		0.0547	478.189
-0.598	25526.8		0.0531	23608.4		0.053	18153.6		-0.0533	-10096.7		0.0532	5205		0.0532	1562.04		0.0531	468.805
-0.599	25527.1		0.0515	23608.6		0.0513	18154.2		-0.0516	-10083.8		0.0515	5192.72		0.0515	1542.77		0.0514	461.177
-0.599	25527.3		0.0498	23608.8		0.0494	18155		-0.0497	-10076.2		0.0498	5179.07		0.0497	1524.22		0.0495	454.742
-0.6	25527.4		0.048	23608.7		0.0478	18155.1		-0.0481	-10074.6		0.0479	5164.02		0.048	1507.24		0.0479	448.654
-0.6	25527.6		0.0463	23608.6		0.0462	18154.4		-0.0464	-10076.7		0.0463	5148.04		0.0464	1492.09		0.0462	442.371
-0.601	25528.2		0.0446	23608.5		0.0445	18153.5		-0.0447	-10078.6		0.0446	5131.47		0.0447	1477.09		0.0445	435.503
-0.601	25528.6		0.0433	23608.2		0.0428	18152.8		-0.043	-10079.4		0.043	5114.74		0.043	1461.23		0.0428	427.195
-0.602	25530.1		0.0413	23607.6		0.0412	18152.2		-0.0414	-10077.9		0.0413	5098.45		0.0413	1443.96		0.0412	417.401
-0.602	25530.4		0.04	23606.9		0.0395	18151.8		-0.0397	-10065.8		0.0396	5082.73		0.0397	1425.01		0.0396	407
-0.603	25530.5		0.038	23606.6		0.0376	18151.3		-0.0379	-10050.6		0.0379	5067.29		0.0378	1404.26		0.0379	396.722
-0.603	25530.1		0.0361	23606.4		0.0359	18150.9		-0.0362	-10038.9		0.0363	5051.35		0.0362	1382.88		0.036	387.483
-0.604	25528.8		0.0344	23606.1		0.0343	18149.3		-0.0346	-10031.4		0.0344	5033.74		0.0345	1361.67		0.0343	379.593
-0.604	25527.2		0.0327	23605.4		0.0325	18147.2		-0.0329	-10027.3		0.0328	5014.22		0.0329	1340.69		0.0327	372.781
-0.605	25526.1		0.031	23604.7		0.0309	18145.2		-0.0312	-10027.2		0.0312	4993.11		0.0312	1319.96		0.0311	366.004
-0.605	25525.7		0.0294	23604.6		0.0292	18143.8		-0.0296	-10029.8		0.0295	4971.01		0.0295	1299.74		0.0294	358.18
-0.606	25524.1		0.0277	23604.7		0.0276	18143.1		-0.0279	-10031		0.0278	4948.95		0.0279	1279.54		0.0277	348.795
-0.606	25523.9		0.0261	23604.7		0.0258	18143.1		-0.0262	-10029.8		0.0261	4926.58		0.026	1258.32		0.026	338.424
-0.607	25524.9		0.0242	23604.2		0.0241	18143.5		-0.0244	-10023.8		0.0243	4903.89		0.0243	1234.14		0.0242	328.069
-0.608	25525		0.0226	23604		0.0224	18143.4		-0.0228	-10016.5		0.0227	4880.56		0.0226	1206		0.0225	318.746
-0.608	25524		0.0209	23604.8		0.0208	18142.8		-0.0211	-10011		0.021	4856.03		0.021	1176.6		0.0209	310.548
-0.608	25521.7		0.0192	23605.7		0.0191	18142		-0.0195	-10010.3		0.0193	4829.32		0.0193	1146.42		0.0192	303.171
-0.609	25521.6		0.0176	23606.4		0.0174	18140.7		-0.0177	-10013.7		0.0176	4800.35		0.0176	1115.91		0.0176	296.572
-0.61	25523.5		0.0159	23606.9		0.0158	18138.9		-0.0161	-10017.5		0.016	4769.27		0.016	1085.85		0.0159	290.209
-0.61	25526.6		0.0143	23607.6		0.0141	18136.9		-0.0144	-10020.3		0.0143	4736.29		0.0141	1055.74		0.0142	283.675
-0.61	25530.5		0.0124	23608.5		0.0122	18135.2		-0.0125	-10019.7		0.0127	4701.63		0.0124	1024.71		0.0123	275.895
-0.611	25533.8		0.0108	23609		0.0106	18134.2		-0.0108	-10012.3		0.0108	4665.52		0.0108	992.419		0.0106	266.478
-0.612	25535.6		0.0091	23608.7		0.0089	18133.1		-0.0092	-9997.39		0.0091	4627.64		0.0092	956.928		0.009	256.171
-0.612	25536.3		0.0075	23608.8		0.0072	18131.9		-0.0076	-9980.39		0.0074	4587.35		0.0075	917.998		0.0074	246.371
-0.613	25537		0.0058	23609.3		0.0055	18130.9		-0.0058	-9966.36		0.0058	4543.16		0.0059	876.778		0.0058	237.37
-0.613	25537.1		0.0041	23610.1		0.0039	18130.2		-0.0042	-9955.87		0.0041	4492.72		0.0042	834.011		0.0041	229.085
-0.614	25536.7		0.0025	23610.3		0.0022	18129		-0.0025	-9953.02		0.0025	4433.08		0.0023	789.791		0.0024	221.277
-0.614	25536		0.0005	23610.3		0.0004	18127.5		-0.0007	-9955.78		0.0008	4360.37		0.0007	744.405		0.0006	213.826
-0.615	25534.6		-0.0012	23610.2		-0.0014	18125.8		0.0011	-9957.62		-0.0011	4265.26		-0.0011	698.333		-0.0013	205.956
-0.615	25533.3		-0.0029	23610.1		-0.003	18124.2		0.0027	-9953.43		-0.0028	4123.69		-0.0027	651.027		-0.0029	196.999
-0.616	25532.1		-0.0045	23609.9		-0.0047	18123		0.0044	-9943.81		-0.0045	3900.23		-0.0044	601.676		-0.0046	186.35
-0.616	25530.2		-0.0062	23609.5		-0.0063	18122.1		0.006	-9926.7		-0.0061	3578.58		-0.006	549.065		-0.0062	174.328
-0.617	25528.8		-0.0079	23609		-0.008	18121		0.0077	-9903.04		-0.0078	3168.88		-0.0077	492.857		-0.0079	161.797
-0.617	25528.6		-0.0095	23609.3		-0.0097	18119.7		0.0094	-9877.09		-0.0094	2692.13		-0.0096	434		-0.0096	149.579
-0.618	25530		-0.0112	23610.1		-0.0115	18118.7		0.0111	-9850.51		-0.0111	2171.92		-0.0113	372.194		-0.0113	138.565
-0.618	25532.4		-0.013	23610.6		-0.0132	18117.5		0.0129	-9825.29		-0.0129	1632.4		-0.013	308.616		-0.013	129.311
-0.619	25533.4		-0.0147	23610.3		-0.0148	18115.5		0.0145	-9801.43		-0.0146	1090.74		-0.0146	245.52		-0.0147	120.656
-0.619	25533.2		-0.0163	23610.1		-0.0165	18112.6		0.0162	-9770.16		-0.0162	558.753		-0.0163	184.232		-0.0164	112.1
-0.62	25533.2		-0.018	23610.6		-0.0181	18109.7		0.0178	-9717.84		-0.0179	50.7947		-0.0179	123.795		-0.018	102.951
-0.62	25533.5		-0.0196	23611.1		-0.0198	18107.6		0.0194	-9634.17		-0.0196	-427.003		-0.0196	64.1079		-0.0197	92.708
-0.621	25533.8		-0.0213	23610.8		-0.0215	18106.3		0.0212	-9507.72		-0.0213	-871.101		-0.0213	5.06844		-0.0213	81.6451
-0.621	25533.3		-0.023	23609.7		-0.0234	18105.8		0.0231	-9328.09		-0.0229	-1278.19		-0.0231	-53.835		-0.0232	70.5751
-0.622	25532.2		-0.0249	23608.6		-0.025	18105.2		0.0247	-9088.62		-0.0246	-1649.01		-0.0248	-112.171		-0.0249	59.8938
-0.623	25531.2		-0.0266	23607.6		-0.0267	18105		0.0264	-8783.95		-0.0265	-1984.5		-0.0264	-170.301		-0.0265	50.7211
-0.623	25529.7		-0.0282	23607		-0.0284	18105.3		0.0281	-8408.4		-0.0281	-2290.51		-0.0281	-228.097		-0.0282	43.5849
-0.623	25528.8		-0.0298	23606.5		-0.03	18106		0.0297	-7955.78		-0.0299	-2564.84		-0.0298	-284.361		-0.0298	37.8203
-0.624	25528.4		-0.0315	23606		-0.0317	18105.8		0.0313	-7419.85		-0.0315	-2811.69		-0.0314	-338.202		-0.0315	32.5206
-0.625	25526.5		-0.0331	23605.9		-0.0334	18104.8		0.0331	-6800.28		-0.0332	-3033.56		-0.0331	-389.338		-0.0332	26.9114
-0.625	25522.9		-0.0348	23606.3		-0.0352	18103.6		0.0349	-6094.64		-0.0348	-3232.41		-0.0349	-437.82		-0.0348	20.0235
-0.626	25519.8		-0.0368	23606.5		-0.0368	18101.9		0.0366	-5306.15		-0.0364	-3409.57		-0.0366	-483.499		-0.0367	11.3341
-0.626	25517.9		-0.0384	23606.6		-0.0385	18100.3		0.0382	-4452.23		-0.0383	-3566.58		-0.0383	-528.32		-0.0383	1.46576
-0.627	25516.8		-0.04	23605.8		-0.0402	18098.7		0.0399	-3549.12		-0.0399	-3705.84		-0.0399	-572.68		-0.0401	-8.83369
-0.627	25516.3		-0.0417	23604.9		-0.0419	18096.5		0.0415	-2608.12		-0.0416	-3829		-0.0416	-615.716		-0.0417	-18.8203
-0.628	25516.6		-0.0433	23604.2		-0.0435	18094.7		0.0432	-1663.36		-0.0433	-3938.3		-0.0432	-656.956		-0.0434	-27.8587
-0.628	25516.3		-0.045	23603.6		-0.0451	18093.3		0.0449	-726.944		-0.045	-4035.82		-0.0449	-695.933		-0.045	-36.2434
-0.629	25515.4		-0.0467	23602.7		-0.0468	18092		0.0467	188.524		-0.0466	-4124.21		-0.0468	-732.611		-0.0467	-44.2003
-0.629	25513		-0.0485	23602.4		-0.0487	18089.8		0.0484	1066.49		-0.0483	-4204.57		-0.0484	-766.466		-0.0485	-51.6635
-0.63	25510.9		-0.0502	23602.8		-0.0503	18087.4		0.0501	1904.26		-0.0499	-4277.73		-0.0502	-797.216		-0.0502	-59.8998
-0.63	25510		-0.0519	23603.1		-0.052	18085.5		0.0517	2698.46		-0.0518	-4344.06		-0.0518	-825.541		-0.0518	-69.4457
-0.631	25509.9		-0.0535	23603.2		-0.0537	18084.2		0.0534	3441.39		-0.0534	-4402		-0.0535	-852.983		-0.0536	-79.7039
-0.631	25510		-0.0552	23603		-0.0553	18083.1		0.055	4130.7		-0.0551	-4452.45		-0.0551	-880.102		-0.0552	-90.3588
-0.632	25510.6		-0.0568	23602.9		-0.057	18081.8		0.0567	4767.81		-0.0568	-4497.74		-0.0568	-908.532		-0.0568	-101.01
-0.632	25511.6		-0.0585	23603.2		-0.0586	18079.9		0.0583	5346.65		-0.0584	-4539		-0.0584	-937.466		-0.0585	-111.137
-0.633	25512.3		-0.0604	23604.1		-0.0605	18078		0.0602	5870.63		-0.0601	-4577.31		-0.0602	-966.061		-0.0604	-120.078
-0.633	25513.9		-0.0621	23604.6		-0.0622	18075.6		0.0619	6344.31		-0.0617	-4613.24		-0.0619	-993.675		-0.0621	-127.573
-0.634	25514.9		-0.0637	23604.4		-0.0639	18072.7		0.0636	6767.76		-0.0636	-4647.43		-0.0636	-1019.96		-0.0637	-134.375
-0.635	25515.5		-0.0654	23604.2		-0.0656	18069.6		0.0652	7148.03		-0.0653	-4679.9		-0.0653	-1044.78		-0.0654	-141.598
-0.635	25516.5		-0.067	23604.5		-0.0672	18066.6		0.0669	7490.08		-0.0669	-4710.41		-0.0669	-1067.67		-0.0671	-149.714
-0.635	25518.3		-0.0687	23604.9		-0.0688	18064		0.0685	7796.2		-0.0686	-4738.29		-0.0686	-1088.34		-0.0687	-159.062
-0.636	25522.4		-0.0703	23605.2		-0.0705	18062.3		0.0702	8071.16		-0.0703	-4763.03		-0.0702	-1108.02		-0.0704	-169.448
-0.637	25526.4		-0.0721	23605.6		-0.0723	18061.2		0.072	8317.12		-0.0719	-4784.77		-0.0721	-1127.91		-0.0722	-179.936
-0.637	25528.6		-0.0738	23606.3		-0.074	18060		0.0737	8535.67		-0.0736	-4803.85		-0.0737	-1149.25		-0.0739	-189.7
-0.638	25528.8		-0.0756	23607.1		-0.0757	18058.4		0.0754	8728.12		-0.0754	-4821.84		-0.0754	-1172.11		-0.0755	-198.002
-0.638	25527		-0.0772	23607.5		-0.0773	18056.8		0.077	8897.37		-0.0771	-4840.11		-0.0772	-1195.56		-0.0772	-205.246
-0.639	25526.4		-0.0789	23607.3		-0.079	18054.9		0.0787	9045.77		-0.0788	-4859.42		-0.0788	-1218.54		-0.0789	-211.679
-0.639	25525.9		-0.0805	23607.1		-0.0807	18052.2		0.0803	9176.37		-0.0804	-4879.79		-0.0805	-1239.72		-0.0806	-217.573
-0.64	25525.5		-0.0821	23606.5		-0.0823	18048.5		0.082	9293.21		-0.0821	-4900.04		-0.0821	-1259.21		-0.0822	-223.917
-0.64	25525.3		-0.0838	23606.2		-0.0842	18044.4		0.0839	9398.06		-0.0838	-4919.63		-0.084	-1277.14		-0.084	-231.046
-0.641	25526.3		-0.0857	23605.7		-0.0859	18040.6		0.0856	9492.95		-0.0854	-4937.72		-0.0856	-1293.87		-0.0857	-239.225
-0.641	25527.3		-0.0874	23605		-0.0875	18037.4		0.0873	9579.38		-0.0873	-4954.02		-0.0872	-1310.65		-0.0873	-247.827
-0.642	25526.9		-0.0891	23604.2		-0.0892	18034.1		0.0889	9657.91		-0.0889	-4968.26		-0.0889	-1328.17		-0.089	-255.943
-0.642	25524.9		-0.0906	23603.9		-0.0909	18030.5		0.0906	9727.46		-0.0905	-4981.4		-0.0906	-1346.61		-0.0906	-262.683
-0.643	25522.6		-0.0923	23603.7		-0.0925	18027.4		0.0922	9788.99		-0.0922	-4994.99		-0.0922	-1366.21		-0.0923	-268.555
-0.643	25521.3		-0.0939	23603		-0.0942	18024.5		0.0939	9842.43		-0.0938	-5010.09		-0.0939	-1385.74		-0.094	-274.129
-0.644	25520.9		-0.0956	23602.2		-0.096	18021.2		0.0956	9889.36		-0.0956	-5026.49		-0.0957	-1404.03		-0.0959	-279.143
-0.644	25522.1		-0.0975	23601.5		-0.0977	18017.6		0.0974	9931.1		-0.0972	-5044.78		-0.0974	-1420.38		-0.0975	-282.079
-0.645	25523.3		-0.0992	23601.5		-0.0993	18013.5		0.099	9969.59		-0.0991	-5063.48		-0.099	-1434.42		-0.0992	-285.02
-0.645	25523.1		-0.1009	23601.7		-0.101	18009.1		0.1007	10005.3		-0.1008	-5080.79		-0.1007	-1446.55		-0.1008	-289.645
-0.646	25522.5		-0.1025	23601.8		-0.1026	18005		0.1024	10039.1		-0.1024	-5096.22		-0.1024	-1458.5		-0.1025	-295.862
-0.646	25523.2		-0.1042	23602.2		-0.1044	18001.1		0.104	10071		-0.1041	-5109.73		-0.1041	-1470.99		-0.1042	-303.293
-0.647	25525.5		-0.1058	23602.4		-0.106	17997		0.1057	10101.5		-0.1058	-5122.2		-0.1057	-1484.51		-0.1059	-311.11
-0.648	25528.9		-0.1075	23602.3		-0.1077	17992.9		0.1073	10128.5		-0.1074	-5134.84		-0.1074	-1498.96		-0.1075	-318.243
-0.648	25533.1		-0.1093	23601.5		-0.1095	17988.3		0.1092	10151.3		-0.1091	-5146.91		-0.1093	-1513.78		-0.1094	-324.441
-0.648	25535.4		-0.111	23600.4		-0.1112	17982.8		0.1108	10171.2		-0.1107	-5159.12		-0.1109	-1528.47		-0.111	-330.138
-0.649	25535		-0.1126	23599.5		-0.1128	17975.8		0.1125	10189.2		-0.1126	-5171.35		-0.1126	-1542.18		-0.1127	-336.216
-0.65	25532.6		-0.1143	23598.9		-0.1145	17968.1		0.1142	10205.7		-0.1142	-5183.04		-0.1143	-1554.35		-0.1143	-343.523
-0.65	25530.7		-0.116	23599.1		-0.1161	17960		0.1158	10221.2		-0.1159	-5194		-0.1159	-1565.13		-0.116	-352.455
-0.65	25528.9		-0.1177	23599.1		-0.1179	17952.1		0.1175	10236.7		-0.1176	-5204.35		-0.1176	-1574.97		-0.1177	-362.719
-0.651	25528.5		-0.1194	23598.8		-0.1195	17944.7		0.1192	10251.3		-0.1193	-5212.94		-0.1193	-1582.89		-0.1194	-373.477
-0.652	25528		-0.1213	23599		-0.1214	17937.4		0.1211	10265.7		-0.121	-5219.9		-0.1211	-1591.2		-0.1213	-383.834
-0.652	25527.8		-0.1229	23599.4		-0.1231	17929.8		0.1228	10279.9		-0.1226	-5226.45		-0.1228	-1601.75		-0.123	-392.041
-0.653	25528.4		-0.1246	23599.5		-0.1248	17921.4		0.1244	10292.2		-0.1245	-5233.67		-0.1245	-1613.31		-0.1246	-398.554
-0.653	25530.2		-0.1263	23598.9		-0.1264	17912		0.1261	10301.5		-0.1261	-5242.01		-0.1261	-1625.37		-0.1263	-403.625
-0.654	25532.9		-0.128	23598		-0.1281	17902.1		0.1278	10309.2		-0.1278	-5252.88		-0.1278	-1638.09		-0.128	-407.933
-0.654	25536		-0.1296	23597.7		-0.1298	17891.5		0.1294	10316.3		-0.1294	-5265.87		-0.1295	-1650.82		-0.1296	-412.416
-0.655	25537.2		-0.1313	23597.6		-0.1314	17880.3		0.131	10323.6		-0.1311	-5279.99		-0.1311	-1662.82		-0.1312	-418.289
-0.655	25537.1		-0.1331	23597.5		-0.1332	17868.5		0.1329	10331.2		-0.1327	-5293.93		-0.133	-1674.17		-0.1332	-425.106
-0.656	25536.6		-0.1348	23597.3		-0.1349	17856.8		0.1346	10339.6		-0.1345	-5306.7		-0.1346	-1685.62		-0.1348	-432.749
-0.656	25537.5		-0.1364	23596.7		-0.1366	17844.9		0.1363	10348.1		-0.1364	-5317.98		-0.1363	-1697.72		-0.1364	-440.451
-0.657	25537.9		-0.1381	23596.2		-0.1382	17832.4		0.1379	10355.2		-0.138	-5327.89		-0.1379	-1711.52		-0.1381	-447.642
-0.657	25538.3		-0.1397	23595.7		-0.1399	17818.1		0.1396	10360.9		-0.1397	-5337.17		-0.1396	-1727.09		-0.1397	-453.526
-0.658	25538.3		-0.1414	23595		-0.1415	17802.8		0.1413	10365		-0.1413	-5346.97		-0.1413	-1743.5		-0.1414	-458.283
-0.658	25534.9		-0.1431	23594.4		-0.1432	17786.5		0.1429	10368.2		-0.143	-5356.99		-0.1429	-1759.54		-0.1431	-462.256
-0.659	25531.3		-0.1449	23594.5		-0.145	17769.4		0.1446	10372.2		-0.1447	-5367.26		-0.1446	-1774.74		-0.1449	-466.401
-0.659	25531.2		-0.1466	23595.2		-0.1467	17751.5		0.1465	10377.4		-0.1463	-5377.9		-0.1465	-1788.67		-0.1466	-471.578
-0.66	25533		-0.1482	23595.9		-0.1484	17733.2		0.1481	10383.2		-0.1481	-5388.05		-0.1482	-1800.13		-0.1483	-478.382
-0.66	25535.5		-0.1499	23595.6		-0.15	17714		0.1497	10388.8		-0.1498	-5396.19		-0.1498	-1810.08		-0.1499	-486.76
-0.661	25537.9		-0.1515	23595		-0.1517	17694.3		0.1514	10396		-0.1515	-5401.96		-0.1515	-1819.23		-0.1516	-495.937
-0.661	25540.8		-0.1532	23594.9		-0.1533	17673.7		0.1531	10404.7		-0.1531	-5406.03		-0.1532	-1828.18		-0.1532	-504.834
-0.662	25542.1		-0.1549	23595		-0.155	17651.4		0.1548	10413.8		-0.1548	-5409.04		-0.1548	-1837.59		-0.1549	-513.057
-0.663	25541.9		-0.1566	23594.6		-0.1569	17627.8		0.1564	10421.4		-0.1564	-5412.69		-0.1565	-1847.53		-0.1567	-519.641
-0.663	25540.5		-0.1585	23593.6		-0.1586	17602.8		0.1583	10427.8		-0.1582	-5418.45		-0.1583	-1857.7		-0.1584	-524.487
-0.664	25539.3		-0.1601	23592.4		-0.1603	17576.3		0.1599	10433.6		-0.16	-5426.44		-0.16	-1868.62		-0.1601	-528.868
-0.664	25538.1		-0.1618	23591.8		-0.1619	17547		0.1616	10440.3		-0.1617	-5436.42		-0.1616	-1879.27		-0.1617	-533.527
-0.665	25536		-0.1634	23591.5		-0.1636	17515.3		0.1633	10447.4		-0.1634	-5447.47		-0.1632	-1888.38		-0.1634	-538.617
-0.665	25534.5		-0.1651	23591.1		-0.1652	17481.6		0.165	10455.2		-0.165	-5458.76		-0.1649	-1896.72		-0.165	-544.989
-0.666	25533.2		-0.1668	23590.4		-0.1669	17445.7		0.1666	10462.8		-0.1666	-5469.49		-0.1667	-1905.02		-0.1667	-552.769
-0.666	25533.4		-0.1684	23589.6		-0.1685	17408.5		0.1683	10469.8		-0.1683	-5478.01		-0.1683	-1913.11		-0.1686	-561.125
-0.667	25534		-0.1703	23589.1		-0.1704	17369.4		0.1701	10476.1		-0.1699	-5485.28		-0.17	-1921.79		-0.1703	-568.639
-0.667	25534.3		-0.1719	23588.9		-0.172	17327.3		0.1718	10481.1		-0.1716	-5491.98		-0.1718	-1931.46		-0.172	-575.04
-0.668	25534.2		-0.1736	23588.8		-0.1737	17282.6		0.1734	10483.4		-0.1735	-5498.68		-0.1734	-1942.72		-0.1736	-579.898
-0.668	25534.1		-0.1753	23588.7		-0.1754	17234.8		0.1751	10483.4		-0.1752	-5505.84		-0.1751	-1954.93		-0.1753	-583.573
-0.669	25532.7		-0.1769	23588.7		-0.1771	17183.8		0.1767	10483.2		-0.1768	-5514.69		-0.1768	-1967.15		-0.1769	-587.106
-0.669	25530.7		-0.1785	23588.8		-0.1787	17129.5		0.1784	10485.1		-0.1785	-5525.2		-0.1784	-1978.78		-0.1786	-590.755
-0.67	25528		-0.1803	23588.7		-0.1804	17071.4		0.1801	10487.3		-0.1801	-5535.93		-0.1801	-1989.29		-0.1802	-594.711
-0.67	25526.4		-0.182	23588.5		-0.1823	17009.9		0.1819	10490.8		-0.1818	-5544.72		-0.1818	-1998.34		-0.1821	-599.781
-0.671	25525.5		-0.1837	23588.2		-0.1839	16944.5		0.1836	10494.6		-0.1835	-5552.36		-0.1837	-2006.51		-0.1837	-605.585
-0.671	25524.8		-0.1854	23587.8		-0.1856	16875.7		0.1852	10498.9		-0.1853	-5558.38		-0.1853	-2014.37		-0.1855	-611.522
-0.672	25522.4		-0.187	23587.4		-0.1872	16801.8		0.1869	10503.1		-0.1869	-5564.13		-0.187	-2022.48		-0.1871	-616.653
-0.672	25520.8		-0.1887	23586.4		-0.1889	16722.6		0.1885	10507.5		-0.1886	-5571		-0.1886	-2030.96		-0.1887	-620.636
-0.673	25521.3		-0.1904	23585.3		-0.1905	16638.4		0.1902	10510.7		-0.1903	-5579.66		-0.1903	-2040.71		-0.1904	-623.912
-0.673	25523.8		-0.192	23584.6		-0.1922	16548.3		0.1919	10513.2		-0.192	-5589.69		-0.192	-2051.65		-0.192	-627.473
-0.674	25527.8		-0.1939	23584.2		-0.1941	16453		0.1938	10515.7		-0.1936	-5601.09		-0.1937	-2062.95		-0.1939	-631.736
-0.675	25530.8		-0.1956	23583.9		-0.1957	16351.5		0.1954	10519.2		-0.1953	-5612.45		-0.1954	-2074.03		-0.1956	-638.028
-0.675	25532.7		-0.1973	23583.3		-0.1974	16242.9		0.1971	10523.5		-0.1972	-5622.98		-0.1972	-2084.34		-0.1973	-645.935
-0.675	25534.5		-0.1989	23582.8		-0.199	16127		0.1988	10529.6		-0.1989	-5631.82		-0.1988	-2093.13		-0.199	-654.608
-0.676	25535.1		-0.2006	23582.3		-0.2008	16003		0.2004	10536.3		-0.2005	-5637.83		-0.2004	-2100.58		-0.2006	-662.991
-0.677	25534.5		-0.2022	23582.1		-0.2024	15871.1		0.2021	10542.7		-0.2022	-5642.16		-0.2021	-2108.02		-0.2023	-670.419
-0.677	25531.7		-0.2039	23581.7		-0.2041	15730.6		0.2038	10548.4		-0.2038	-5646.31		-0.2038	-2116.25		-0.2039	-676.631
-0.677	25527.5		-0.2057	23581.1		-0.2059	15580.2		0.2054	10553.3		-0.2055	-5651.31		-0.2055	-2125.26		-0.2056	-681.662
-0.678	25524.4		-0.2074	23580.5		-0.2076	15418.9		0.2073	10556.8		-0.2071	-5658.04		-0.2072	-2134.99		-0.2074	-685.935
-0.679	25523.2		-0.209	23580.7		-0.2092	15247.7		0.2089	10560.3		-0.209	-5666.13		-0.2089	-2144.66		-0.2091	-691.23
-0.679	25523.5		-0.2107	23581.1		-0.2109	15065		0.2106	10564.2		-0.2106	-5674.67		-0.2106	-2153.27		-0.2108	-698.399
-0.68	25524.8		-0.2124	23581.4		-0.2125	14868.3		0.2122	10569.8		-0.2123	-5683.07		-0.2123	-2160.59		-0.2124	-706.692
-0.68	25525		-0.214	23581.1		-0.2142	14657.9		0.2139	10575.6		-0.214	-5690.2		-0.2139	-2167.28		-0.2141	-715.753
-0.681	25524.2		-0.2157	23580.4		-0.2159	14432.2		0.2156	10582		-0.2156	-5695.33		-0.2156	-2173.12		-0.2157	-724.533
-0.681	25524.1		-0.2173	23579.9		-0.2178	14190.3		0.2173	10587.9		-0.2173	-5699.39		-0.2172	-2178.4		-0.2174	-732.53
-0.682	25524		-0.2192	23579.2		-0.2194	13931.1		0.2192	10592.3		-0.219	-5703.07		-0.2189	-2183.91		-0.2192	-739.473
-0.682	25524.2		-0.2208	23577.7		-0.2211	13653.1		0.2208	10593.5		-0.2209	-5707.07		-0.2208	-2190.46		-0.2209	-745.104
-0.683	25526.6		-0.2225	23576.4		-0.2227	13354.6		0.2225	10592.6		-0.2225	-5712.3		-0.2225	-2198.14		-0.2225	-748.773
-0.683	25529.5		-0.2242	23575.8		-0.2244	13037		0.2241	10591.5		-0.2242	-5719.35		-0.2242	-2206.87		-0.2242	-751.35
-0.684	25530.1		-0.2259	23576		-0.2261	12699.6		0.2258	10591.5		-0.2258	-5727.28		-0.2258	-2216.08		-0.2259	-753.737
-0.684	25529.1		-0.2275	23576.6		-0.2278	12341.7		0.2275	10593.2		-0.2275	-5735.85		-0.2274	-2224.77		-0.2276	-756.535
-0.685	25527.4		-0.2292	23576.4		-0.2294	11963.9		0.2291	10596		-0.2291	-5744.92		-0.2291	-2232.35		-0.2292	-760.122
-0.685	25525.3		-0.2311	23575.8		-0.2313	11562.8		0.2309	10600		-0.2308	-5753.13		-0.2308	-2238.71		-0.2309	-764.745
-0.686	25524		-0.2328	23575.4		-0.2329	11135.4		0.2327	10605		-0.2324	-5759.56		-0.2326	-2243.98		-0.2328	-770.289
-0.686	25522.1		-0.2344	23575.4		-0.2346	10682.4		0.2343	10610.5		-0.2344	-5764.76		-0.2343	-2249.09		-0.2345	-776.2
-0.687	25521.2		-0.2362	23574.7		-0.2363	10201.2		0.236	10615.7		-0.2361	-5769.7		-0.236	-2254.74		-0.2362	-781.153
-0.687	25520.6		-0.2378	23573.7		-0.2379	9690.7		0.2377	10620		-0.2378	-5775.19		-0.2377	-2262.26		-0.2379	-785.228
-0.688	25521.7		-0.2395	23572.7		-0.2396	9152.22		0.2393	10623		-0.2394	-5782.15		-0.2393	-2271.11		-0.2394	-788.32
-0.688	25523.7		-0.2411	23571.6		-0.2413	8586.83		0.241	10625.4		-0.2411	-5791.05		-0.241	-2280.91		-0.2411	-790.623
-0.689	25523.9		-0.243	23570.3		-0.2431	7994.53		0.2428	10627.9		-0.2427	-5800.62		-0.2427	-2290.96		-0.2427	-793.097
-0.69	25524.2		-0.2446	23569.2		-0.2448	7377.68		0.2445	10631.9		-0.2446	-5809.95		-0.2445	-2300.27		-0.2447	-796.601
-0.69	25525.4		-0.2463	23567.9		-0.2464	6737.79		0.2462	10636.8		-0.2462	-5818.11		-0.2461	-2306.2		-0.2463	-801.125
-0.69	25528.4		-0.2479	23566.8		-0.2481	6072.63		0.2478	10641.9		-0.2479	-5824.62		-0.2478	-2309.62		-0.248	-806.684
-0.691	25530.2		-0.2496	23566.4		-0.2498	5387.62		0.2495	10646.5		-0.2495	-5829.05		-0.2495	-2312.66		-0.2497	-812.894
-0.692	25530.7		-0.2513	23566.1		-0.2514	4682.39		0.2511	10649.7		-0.2512	-5832.02		-0.2512	-2316.83		-0.2513	-818.95
-0.692	25532.7		-0.2529	23565.5		-0.2531	3956.01		0.2528	10651.8		-0.2529	-5835.11		-0.2528	-2323.12		-0.253	-824.554
-0.693	25535.4		-0.2549	23564.8		-0.255	3213.52		0.2545	10653		-0.2546	-5839.48		-0.2545	-2331.4		-0.2547	-829.882
-0.693	25537.6		-0.2565	23564.3		-0.2567	2456.33		0.2563	10654.5		-0.2562	-5845.2		-0.2564	-2340.69		-0.2565	-835.008
-0.694	25538.7		-0.2582	23564.3		-0.2584	1688.16		0.2579	10657.5		-0.258	-5852.43		-0.258	-2350.92		-0.2581	-839.725
-0.694	25538.8		-0.2598	23564		-0.26	922.012		0.2596	10661		-0.2597	-5860.33		-0.2597	-2360.43		-0.2598	-845.562
-0.695	25539.8		-0.2615	23563.2		-0.2616	156.592		0.2613	10665.6		-0.2614	-5866.88		-0.2614	-2367.7		-0.2614	-853.116
-0.695	25539.4		-0.2631	23562.6		-0.2633	-606.173		0.263	10671.2		-0.263	-5871.93		-0.2631	-2372.87		-0.2632	-861.172
-0.696	25539.1		-0.2648	23562.4		-0.2649	-1366.36		0.2646	10676.9		-0.2647	-5875.6		-0.2647	-2377.15		-0.2648	-869.005
-0.696	25539.7		-0.2667	23561.9		-0.2666	-2124.42		0.2662	10682.3		-0.2664	-5878.28		-0.2664	-2381.75		-0.2665	-876.184
-0.697	25541.4		-0.2683	23560.6		-0.2685	-2875.42		0.268	10686.5		-0.268	-5880.78		-0.2682	-2387.13		-0.2681	-882.263
-0.697	25542.3		-0.27	23558.5		-0.2701	-3618.2		0.2699	10689.6		-0.2699	-5883.78		-0.2699	-2394.12		-0.27	-886.932
-0.698	25541.5		-0.2716	23556.4		-0.2718	-4349.59		0.2715	10692.2		-0.2716	-5888.6		-0.2715	-2402.62		-0.2717	-890.317
-0.698	25539.5		-0.2733	23554.7		-0.2735	-5066.1		0.2732	10695		-0.2733	-5894.86		-0.2732	-2411.62		-0.2733	-893.335
-0.699	25538.9		-0.275	23553		-0.2751	-5765.81		0.2748	10698.2		-0.2749	-5902.7		-0.2749	-2420.49		-0.2751	-896.763
-0.699	25538.8		-0.2767	23551		-0.2768	-6441.11		0.2765	10701.7		-0.2766	-5911.33		-0.2765	-2428.66		-0.2767	-901.104
-0.7	25538.7		-0.2784	23549		-0.2784	-7089.25		0.2781	10705.1		-0.2783	-5919.09		-0.2782	-2435.07		-0.2784	-906.712
-0.7	25538.1		-0.2802	23547.4		-0.2803	-7708.82		0.2798	10709.1		-0.2799	-5925.38		-0.2801	-2439.72		-0.28	-912.782
-0.701	25536.5		-0.2818	23546.2		-0.282	-8300.03		0.2816	10713.7		-0.2818	-5930.75		-0.2818	-2443.45		-0.2819	-919.035
-0.702	25534.9		-0.2835	23545		-0.2836	-8865.74		0.2833	10717.5		-0.2834	-5934.93		-0.2834	-2447.67		-0.2835	-924.331
-0.702	25534.3		-0.2851	23543.7		-0.2853	-9409.76		0.285	10718.4		-0.2851	-5939.53		-0.285	-2453.84		-0.2852	-928.832
-0.702	25536		-0.2868	23542.3		-0.287	-9931.75		0.2866	10717.2		-0.2867	-5945.64		-0.2867	-2461.64		-0.2868	-932.702
-0.703	25538.6		-0.2885	23541.4		-0.2886	-10431.8		0.2883	10716.3		-0.2884	-5953.5		-0.2884	-2471.1		-0.2885	-935.695
-0.704	25540.9		-0.2903	23541		-0.2903	-10907.4		0.29	10716.4		-0.2901	-5961.95		-0.29	-2481.41		-0.2902	-938.102
-0.704	25542.7		-0.2921	23540.3		-0.2922	-11355.9		0.2916	10717.5		-0.2918	-5970.18		-0.2917	-2491.44		-0.2919	-940.966
-0.705	25544.5		-0.2937	23539.2		-0.2938	-11774		0.2933	10720.2		-0.2934	-5977.98		-0.2936	-2499.96		-0.2937	-944.45
-0.705	25545.2		-0.2953	23538		-0.2955	-12163.9		0.2951	10724.3		-0.2953	-5984.71		-0.2952	-2507.27		-0.2953	-948.577
-0.706	25543.6		-0.297	23537.3		-0.2972	-12526.8		0.2968	10729.6		-0.297	-5987.87		-0.2969	-2513.07		-0.297	-953.524
-0.706	25543		-0.2987	23536.4		-0.2988	-12867.4		0.2985	10734.7		-0.2986	-5988.52		-0.2985	-2517.8		-0.2986	-958.686
-0.707	25542.2		-0.3004	23534.8		-0.3005	-13190		0.3001	10738.5		-0.3002	-5989.71		-0.3003	-2522.64		-0.3003	-962.541
-0.707	25539.2		-0.302	23532.9		-0.3022	-13497.2		0.3018	10741.6		-0.302	-5992.62		-0.3019	-2528.79		-0.302	-965.725
-0.708	25534.9		-0.3038	23530.9		-0.3038	-13788.3		0.3034	10743.9		-0.3036	-5997.67		-0.3036	-2535.8		-0.3037	-968.847
-0.708	25532.4		-0.3055	23529.1		-0.3057	-14063.1		0.305	10746.7		-0.3053	-6004.29		-0.3054	-2543.12		-0.3056	-971.72
-0.709	25530.8		-0.3072	23527.1		-0.3073	-14321.4		0.307	10750.7		-0.3071	-6010.91		-0.3071	-2550.23		-0.3072	-975.081
-0.709	25531		-0.3088	23524.6		-0.309	-14562.2		0.3087	10755.9		-0.3088	-6016.91		-0.3087	-2556.11		-0.3089	-980.232
-0.71	25531.6		-0.3105	23521.6		-0.3107	-14782.9		0.3103	10761.6		-0.3104	-6021.78		-0.3104	-2560.69		-0.3105	-986.581
-0.71	25531.8		-0.3121	23519.1		-0.3123	-14982.6		0.312	10768		-0.3121	-6025.35		-0.312	-2564.86		-0.3122	-993.127
-0.711	25530.6		-0.3139	23516.9		-0.314	-15165.1		0.3136	10774.1		-0.3137	-6028.61		-0.3137	-2568.36		-0.3139	-999.323
-0.711	25528.3		-0.3156	23515.4		-0.3156	-15336.9		0.3153	10779.5		-0.3154	-6031.64		-0.3154	-2571.77		-0.3155	-1005
-0.712	25525.4		-0.3173	23513.6		-0.3175	-15501.8		0.317	10783		-0.3171	-6035.09		-0.3173	-2576.03		-0.3173	-1009.89
-0.712	25525.2		-0.319	23511.5		-0.3191	-15659.5		0.3188	10784.6		-0.3189	-6040.17		-0.3189	-2581.79		-0.319	-1013.38
-0.713	25527.1		-0.3207	23510.2		-0.3208	-15811.7		0.3205	10784.8		-0.3206	-6046.73		-0.3206	-2589.49		-0.3207	-1016.05
-0.713	25529.4		-0.3223	23509.4		-0.3224	-15956.6		0.3222	10784.9		-0.3222	-6054.15		-0.3222	-2598.04		-0.3223	-1018.86
-0.714	25532		-0.3239	23508		-0.3241	-16091.3		0.3238	10786		-0.3239	-6062.05		-0.3239	-2606.73		-0.324	-1021.96
-0.715	25535.8		-0.3256	23505.9		-0.3258	-16215.1		0.3255	10788.9		-0.3256	-6070		-0.3256	-2614.97		-0.3256	-1026.21
-0.715	25539.4		-0.3275	23503.8		-0.3275	-16327.8		0.3271	10793.3		-0.3272	-6077.02		-0.3272	-2621.38		-0.3274	-1031.24
-0.715	25540.4		-0.3291	23501.7		-0.3291	-16430.5		0.3288	10798.6		-0.3289	-6083.46		-0.329	-2626.17		-0.329	-1036.95
-0.716	25539.7		-0.3309	23499.3		-0.331	-16522.5		0.3307	10803.9		-0.3308	-6089.57		-0.3307	-2630.2		-0.3309	-1043.12
-0.717	25538.9		-0.3324	23496.2		-0.3327	-16608.1		0.3323	10808.2		-0.3325	-6096.05		-0.3324	-2635.14		-0.3326	-1049.03
-0.717	25538.6		-0.3341	23492.7		-0.3343	-16693		0.334	10810.7		-0.3341	-6103.74		-0.334	-2642.15		-0.3342	-1054.09
-0.717	25538.8		-0.3357	23489.6		-0.336	-16775		0.3357	10811.9		-0.3358	-6113.37		-0.3357	-2650.13		-0.3359	-1057.66
-0.718	25539.2		-0.3374	23487.2		-0.3377	-16851.9		0.3373	10813.4		-0.3374	-6124.22		-0.3374	-2658.76		-0.3375	-1059.8
-0.719	25539.8		-0.3393	23484.9		-0.3393	-16925.7		0.3389	10815.6		-0.339	-6135.35		-0.3391	-2667.5		-0.3391	-1061.68
-0.719	25541.2		-0.341	23481.8		-0.341	-16995.2		0.3406	10818.4		-0.3407	-6145.38		-0.341	-2675.54		-0.3408	-1064.08
-0.72	25542.8		-0.3426	23478.4		-0.3428	-17058.7		0.3425	10822.2		-0.3426	-6154.19		-0.3426	-2682.61		-0.3427	-1067.7
-0.72	25543		-0.3443	23475.5		-0.3445	-17114.3		0.3442	10826.3		-0.3442	-6161.12		-0.3442	-2688.85		-0.3444	-1072.84
-0.721	25541.2		-0.346	23472.9		-0.3461	-17163.9		0.3458	10830.4		-0.3459	-6165.47		-0.3459	-2693.47		-0.346	-1078.43
-0.721	25538.2		-0.3476	23469.6		-0.3478	-17210.8		0.3475	10833.5		-0.3476	-6168.18		-0.3475	-2696.91		-0.3477	-1082.59
-0.722	25535.9		-0.3493	23466.2		-0.3494	-17255.1		0.3492	10835.5		-0.3493	-6171		-0.3492	-2700.43		-0.3493	-1084.32
-0.722	25534		-0.3511	23463.2		-0.3512	-17298.4		0.3508	10836.8		-0.3509	-6174.48		-0.3508	-2705.12		-0.351	-1084.95
-0.723	25533.6		-0.3528	23460.6		-0.3528	-17340.9		0.3525	10837.8		-0.3525	-6178.44		-0.3528	-2710.67		-0.3527	-1085.36
-0.723	25532		-0.3545	23458.3		-0.3548	-17382		0.3542	10839.1		-0.3545	-6183.88		-0.3544	-2717.36		-0.3545	-1086.56
-0.724	25529.7		-0.3561	23455.7		-0.3564	-17421.8		0.356	10842.2		-0.3561	-6190.69		-0.3561	-2724.06		-0.3562	-1089.45
-0.724	25526.9		-0.3578	23452.8		-0.3581	-17456.4		0.3577	10848.3		-0.3578	-6197		-0.3578	-2730.03		-0.3579	-1094.88
-0.725	25525.3		-0.3595	23450.1		-0.3596	-17486		0.3593	10855.3		-0.3595	-6201.47		-0.3594	-2734.6		-0.3595	-1102.23
-0.725	25525.3		-0.3612	23448		-0.3613	-17509.7		0.361	10861.6		-0.3611	-6205.07		-0.3611	-2738.69		-0.3612	-1110.43
-0.726	25526.8		-0.3631	23445.7		-0.3629	-17528.1		0.3627	10866.8		-0.3628	-6208.14		-0.3627	-2742.56		-0.3629	-1118.47
-0.726	25528.3		-0.3647	23443.3		-0.3647	-17544.4		0.3644	10870.3		-0.3644	-6210.83		-0.3646	-2746.56		-0.3645	-1125.75
-0.727	25529.9		-0.3664	23440.3		-0.3666	-17561.5		0.366	10872.1		-0.3663	-6213.66		-0.3663	-2750.99		-0.3664	-1131.28
-0.727	25531.9		-0.368	23437.3		-0.3682	-17579.8		0.3679	10872.3		-0.3678	-6218.05		-0.3679	-2757.18		-0.3681	-1135.12
-0.728	25534.9		-0.3697	23434.6		-0.3699	-17601		0.3696	10872.6		-0.3696	-6224.52		-0.3696	-2765		-0.3698	-1138.41
-0.728	25535.4		-0.3714	23431.6		-0.3715	-17625.2		0.3713	10874.3		-0.3713	-6232.46		-0.3713	-2773.51		-0.3715	-1142.41
-0.729	25535		-0.373	23428.1		-0.3732	-17650.9		0.3729	10877		-0.373	-6240.57		-0.3729	-2781.8		-0.373	-1147.55
-0.73	25534.7		-0.3747	23424.9		-0.3748	-17675.5		0.3746	10880.9		-0.3746	-6248.19		-0.3746	-2789.02		-0.3747	-1153.2
-0.73	25534.6		-0.3765	23421.6		-0.3765	-17697.4		0.3762	10886.2		-0.3763	-6254.52		-0.3762	-2793.37		-0.3763	-1159.34
-0.731	25535.3		-0.3782	23417.4		-0.3783	-17716.2		0.3779	10891.9		-0.3779	-6258.79		-0.3781	-2795.62		-0.3783	-1166.3
-0.731	25536.4		-0.3799	23412.3		-0.3801	-17731.1		0.3797	10896.2		-0.3798	-6261.67		-0.3799	-2797.22		-0.3799	-1173.38
-0.732	25536.8		-0.3815	23406.3		-0.3817	-17745.9		0.3814	10898.6		-0.3815	-6265.1		-0.3815	-2799.49		-0.3816	-1179.5
-0.732	25536.8		-0.3831	23400.5		-0.3833	-17763.9		0.383	10900		-0.3831	-6269.17		-0.3832	-2802.74		-0.3833	-1183.6
-0.733	25536.2		-0.3849	23395.5		-0.385	-17782.7		0.3847	10900.7		-0.3848	-6276.19		-0.3848	-2807.8		-0.3849	-1186.23
-0.733	25535.4		-0.3865	23390.7		-0.3867	-17801.8		0.3864	10901.8		-0.3865	-6285.35		-0.3864	-2814.57		-0.3866	-1188.4
-0.734	25533		-0.3884	23385.4		-0.3883	-17819.2		0.3881	10903.8		-0.3881	-6294.76		-0.388	-2822.06		-0.3882	-1190.85
-0.734	25529.6		-0.39	23380.4		-0.39	-17833.8		0.3897	10906.1		-0.3898	-6303.66		-0.3899	-2829.69		-0.3899	-1194.36
-0.735	25526.7		-0.3917	23376.2		-0.3918	-17844.7		0.3915	10908.7		-0.3916	-6311.28		-0.3916	-2836.84		-0.3917	-1200
-0.735	25524.3		-0.3933	23372		-0.3935	-17850.5		0.3932	10911.8		-0.3933	-6315.62		-0.3933	-2842.14		-0.3934	-1206.5
-0.736	25522.4		-0.395	23367.5		-0.3952	-17851.5		0.3948	10914.3		-0.3949	-6316.87		-0.395	-2846.2		-0.395	-1212.23
-0.736	25521.2		-0.3966	23362.5		-0.3968	-17850.4		0.3965	10914.5		-0.3966	-6316.99		-0.3967	-2850.05		-0.3968	-1217.1
-0.737	25521.5		-0.3983	23357.3		-0.3985	-17850.2		0.3982	10912.8		-0.3983	-6317.91		-0.3983	-2854.7		-0.3984	-1220.37
-0.737	25522.7		-0.4003	23352.1		-0.4001	-17851.6		0.3999	10911.3		-0.3999	-6320.67		-0.3999	-2860.61		-0.4001	-1221.85
-0.738	25524.2		-0.4019	23347.3		-0.4018	-17856.7		0.4015	10910.6		-0.4016	-6325.72		-0.4018	-2867.55		-0.4017	-1222.81
-0.738	25525.6		-0.4036	23342.4		-0.4037	-17864		0.4032	10911.1		-0.4035	-6331.74		-0.4034	-2875		-0.4036	-1224.42
-0.739	25526.5		-0.4052	23337.1		-0.4054	-17872.5		0.4051	10913.5		-0.4052	-6337.46		-0.4051	-2881.72		-0.4053	-1226.96
-0.74	25525.7		-0.4069	23331.4		-0.4071	-17881.3		0.4067	10918		-0.4068	-6340.16		-0.4067	-2886.79		-0.4069	-1231.37
-0.74	25524.1		-0.4085	23326		-0.4087	-17885.5		0.4084	10923.5		-0.4086	-6340.51		-0.4085	-2890.13		-0.4085	-1237.39
-0.74	25523.5		-0.4102	23320.1		-0.4104	-17886.4		0.4101	10928.4		-0.4102	-6339.48		-0.4101	-2892.1		-0.4102	-1244.11
-0.741	25523.4		-0.412	23313.8		-0.412	-17885.9		0.4117	10931.3		-0.4118	-6338.31		-0.4118	-2894.05		-0.4119	-1250.41
-0.742	25522.1		-0.4137	23306.7		-0.4136	-17886.4		0.4134	10931.7		-0.4135	-6338.17		-0.4136	-2896.59		-0.4135	-1255.34
-0.742	25519.4		-0.4154	23300.1		-0.4155	-17890		0.415	10931.2		-0.4153	-6339.88		-0.4153	-2900.65		-0.4152	-1258.46
-0.742	25518.9		-0.417	23293.9		-0.4172	-17898.1		0.4169	10931.3		-0.417	-6344.26		-0.4169	-2907.07		-0.4171	-1260.62
-0.743	25519.5		-0.4187	23287.2		-0.4188	-17911.3		0.4185	10932.7		-0.4186	-6350.87		-0.4186	-2915.24		-0.4187	-1262.45
-0.744	25521.5		-0.4203	23279.7		-0.4205	-17926.2		0.4202	10935.2		-0.4203	-6358.25		-0.4202	-2923.94		-0.4205	-1264.29
-0.744	25524.6		-0.422	23271.7		-0.4222	-17940.9		0.4218	10938.5		-0.422	-6365.44		-0.4219	-2932.07		-0.4221	-1266.45
-0.744	25528.4		-0.4239	23264.3		-0.4238	-17953.6		0.4236	10942.9		-0.4237	-6371.1		-0.4236	-2940.17		-0.4238	-1269.92
-0.745	25532.6		-0.4256	23257.3		-0.4255	-17962.2		0.4252	10948		-0.4253	-6374.76		-0.4255	-2947.89		-0.4254	-1274.78
-0.746	25535.6		-0.4273	23250.3		-0.4271	-17966.7		0.4269	10953		-0.4272	-6376.85		-0.4271	-2954.69		-0.4271	-1280.16
-0.746	25536.4		-0.4289	23242.8		-0.4291	-17967.8		0.4288	10957.4		-0.4288	-6378.53		-0.4288	-2961.71		-0.4289	-1285.33
-0.747	25535.4		-0.4306	23234.9		-0.4307	-17968.6		0.4304	10960.7		-0.4305	-6380.77		-0.4305	-2968.97		-0.4306	-1289.44
-0.747	25534.1		-0.4322	23227.6		-0.4324	-17970.5		0.4321	10963.2		-0.4321	-6385.32		-0.4321	-2976.59		-0.4322	-1291.69
-0.748	25533.1		-0.4339	23220.1		-0.4341	-17975.4		0.4337	10965.9		-0.4338	-6392.59		-0.4338	-2984.41		-0.4338	-1292.96
-0.748	25533.7		-0.4357	23211.8		-0.4357	-17984.4		0.4354	10969.2		-0.4354	-6400.97		-0.4355	-2991.87		-0.4356	-1294.22
-0.749	25534.5		-0.4374	23203		-0.4374	-17997.2		0.4371	10973.1		-0.4371	-6409.51		-0.4372	-2998.25		-0.4372	-1296.41
-0.749	25534.6		-0.439	23194		-0.439	-18011.4		0.4388	10977.7		-0.4388	-6417.25		-0.439	-3002.98		-0.4389	-1300.35
-0.75	25534		-0.4407	23185.6		-0.4409	-18024.2		0.4406	10983.3		-0.4407	-6423.25		-0.4406	-3005.61		-0.4405	-1306.01
-0.75	25532.6		-0.4424	23176.7		-0.4425	-18033.6		0.4422	10988.5		-0.4424	-6427.83		-0.4423	-3006.25		-0.4425	-1312.65
-0.751	25531.1		-0.4441	23167.7		-0.4442	-18037.9		0.4439	10991.6		-0.444	-6431.53		-0.4439	-3006.39		-0.4441	-1319.11
-0.751	25529.1		-0.4457	23158.6		-0.4459	-18037.1		0.4456	10993.6		-0.4457	-6435.12		-0.4456	-3007.25		-0.4458	-1324.33
-0.752	25528.4		-0.4474	23149.1		-0.4476	-18034.4		0.4472	10995.7		-0.4474	-6439.15		-0.4473	-3009.99		-0.4475	-1327.53
-0.752	25530.8		-0.4492	23138.6		-0.4492	-18031.9		0.4489	10997.9		-0.449	-6444.23		-0.4489	-3014.38		-0.4491	-1328.74
-0.753	25534.1		-0.4508	23127		-0.4509	-18032.5		0.4506	11001		-0.4507	-6449.72		-0.4509	-3020.33		-0.4507	-1328.87
-0.753	25537.5		-0.4525	23114.8		-0.4525	-18035.2		0.4522	11005.3		-0.4525	-6454.91		-0.4525	-3026.69		-0.4524	-1329.15
-0.754	25540.1		-0.4542	23101.9		-0.4544	-18040.8		0.4541	11010		-0.4542	-6458.84		-0.4542	-3032.41		-0.4543	-1330.9
-0.754	25542		-0.4559	23089.4		-0.456	-18046.7		0.4557	11014		-0.4558	-6460.5		-0.4558	-3036.73		-0.4559	-1334.56
-0.755	25541.9		-0.4575	23077.1		-0.4577	-18050.8		0.4574	11017.1		-0.4575	-6460.11		-0.4575	-3040.39		-0.4576	-1339.44
-0.755	25539.8		-0.4592	23064.5		-0.4594	-18051.7		0.459	11019.5		-0.4591	-6458.63		-0.4592	-3043.18		-0.4593	-1344.74
-0.756	25537.7		-0.461	23051.7		-0.461	-18050.5		0.4607	11020.4		-0.4609	-6457.71		-0.4608	-3045.38		-0.461	-1349.64
-0.757	25535.5		-0.4627	23038.6		-0.4627	-18046.4		0.4624	11020		-0.4625	-6458.38		-0.4626	-3048.28		-0.4626	-1353.5
-0.757	25533.7		-0.4643	23026		-0.4643	-18041.3		0.4641	11019.6		-0.4644	-6461.04		-0.4644	-3053.13		-0.4643	-1356.54
-0.757	25533.3		-0.466	23012.9		-0.4663	-18038.7		0.466	11020.1		-0.4661	-6465.96		-0.466	-3059.21		-0.4662	-1359.09
-0.758	25533.1		-0.4677	22998.5		-0.4679	-18038.2		0.4677	11021.6		-0.4677	-6472.58		-0.4677	-3065.48		-0.4678	-1361.53
-0.759	25533.8		-0.4694	22982.8		-0.4696	-18040.7		0.4693	11024.3		-0.4694	-6479.77		-0.4693	-3071.78		-0.4694	-1364.08
-0.759	25533.9		-0.4711	22967.3		-0.4712	-18046.8		0.471	11028.3		-0.4711	-6486.7		-0.471	-3078.04		-0.4711	-1367.8
-0.759	25533		-0.473	22952.2		-0.4729	-18054.7		0.4726	11032.8		-0.4728	-6492.54		-0.4727	-3082.8		-0.4728	-1373.03
-0.76	25532.7		-0.4746	22935.9		-0.4746	-18061.4		0.4744	11037.3		-0.4745	-6497.52		-0.4745	-3086.16		-0.4745	-1378.65
-0.761	25533.5		-0.4763	22919.1		-0.4762	-18065.9		0.4759	11041		-0.4762	-6501.29		-0.4762	-3089.21		-0.4761	-1383.98
-0.761	25534.1		-0.4779	22901.8		-0.4779	-18068.2		0.4779	11043.1		-0.4779	-6504.25		-0.4779	-3092.6		-0.4781	-1388.65
-0.762	25533.8		-0.4796	22884.5		-0.4798	-18067.1		0.4795	11044		-0.4796	-6508.65		-0.4795	-3097.29		-0.4797	-1391.71
-0.762	25533.5		-0.4813	22868.1		-0.4814	-18066.2		0.4812	11045.6		-0.4813	-6514.57		-0.4812	-3103.81		-0.4814	-1392.8
-0.763	25532.8		-0.4829	22851.1		-0.4831	-18068.7		0.4828	11048.3		-0.4829	-6521.03		-0.4828	-3111.95		-0.483	-1393.26
-0.763	25531.9		-0.4848	22833.8		-0.4848	-18074.5		0.4845	11051.7		-0.4845	-6528.06		-0.4845	-3120.63		-0.4847	-1394.08
-0.764	25531.6		-0.4864	22815.5		-0.4865	-18084.9		0.4861	11055		-0.4863	-6535.26		-0.4864	-3128.91		-0.4864	-1396.15
-0.764	25531.2		-0.4881	22797		-0.4881	-18098.2		0.4879	11059		-0.4881	-6541.88		-0.488	-3135.58		-0.488	-1399.6
-0.765	25530		-0.4897	22777.7		-0.4898	-18111.2		0.4896	11063.4		-0.4897	-6546.65		-0.4897	-3139.62		-0.4899	-1404.5
-0.765	25527.4		-0.4914	22756.6		-0.4916	-18121.7		0.4913	11066.5		-0.4914	-6550.32		-0.4914	-3141.62		-0.4915	-1410.13
-0.766	25525		-0.4931	22734.9		-0.4933	-18123.8		0.493	11068.1		-0.4931	-6553.46		-0.493	-3143.32		-0.4932	-1414.7
-0.766	25523		-0.4948	22712.9		-0.4949	-18117.2		0.4947	11069.2		-0.4947	-6556.82		-0.4947	-3145.44		-0.4948	-1417.16
-0.767	25520.4		-0.4967	22690.7		-0.4966	-18106		0.4963	11069.9		-0.4964	-6561.09		-0.4964	-3148.48		-0.4965	-1418.04
-0.767	25518.2		-0.4983	22667.4		-0.4983	-18094.6		0.4979	11070.8		-0.498	-6566.71		-0.4981	-3152.22		-0.4981	-1418.01
-0.768	25517.8		-0.5	22643.1		-0.4999	-18085.6		0.4996	11072.2		-0.4997	-6572.8		-0.4999	-3157		-0.4998	-1417.88
-0.769	25519.3		-0.5015	22618.2		-0.5016	-18079.5		0.5015	11074.3		-0.5016	-6578.57		-0.5015	-3162		-0.5016	-1418.88
-0.769	25520.1		-0.5032	22593.2		-0.5029	-18078.5		0.5032	11077.4		-0.5033	-6582.51		-0.5032	-3166.08		-0.5033	-1421.17
-0.769	25520.7		-0.5049	22567.7		-0.5047	-18082.2		0.5049	11080.8		-0.5049	-6584.59		-0.5049	-3169.55		-0.505	-1424.5
-0.77	25522.8		-0.5065	22541		-0.5063	-18087.1		0.5065	11083.5		-0.5066	-6585.09		-0.5065	-3171.81		-0.5066	-1428.63
-0.771	25526.3		-0.5082	22512.7		-0.5084	-18090.3		0.5082	11084.4		-0.5082	-6585.25		-0.5082	-3173.03		-0.5083	-1433.19
-0.771	25529.1		-0.5101	22482.9		-0.5102	-18089.7		0.5098	11083.9		-0.5099	-6585.95		-0.5098	-3174.79		-0.5099	-1437.3
-0.772	25530.4		-0.5118	22453.1		-0.5113	-18085.6		0.5114	11083.1		-0.5116	-6587.8		-0.5117	-3178.27		-0.5116	-1440.17
-0.772	25530.6		-0.5134	22423.1		-0.5135	-18079		0.5131	11083.4		-0.5134	-6591.53		-0.5134	-3184.06		-0.5133	-1442.01
-0.773	25530		-0.5151	22391.6		-0.5148	-18072.8		0.515	11084.9		-0.515	-6596.32		-0.5149	-3191.76		-0.5152	-1443.67
-0.773	25529.5		-0.5167	22358.9		-0.5169	-18070.1		0.5167	11088.1		-0.5168	-6601.75		-0.5164	-3200.29		-0.5169	-1446.85
-0.774	25529.7		-0.5184	22324.7		-0.5183	-18070.8		0.5184	11093.1		-0.5184	-6607.36		-0.5181	-3208.26		-0.5185	-1453.26
-0.774	25530.2		-0.5201	22290.1		-0.5202	-18075.8		0.52	11099.1		-0.52	-6611.98		-0.52	-3214.86		-0.5202	-1461.82
-0.775	25530		-0.5219	22254.7		-0.5219	-18084.8		0.5216	11104.6		-0.5217	-6616.04		-0.5216	-3220.25		-0.5218	-1470.31
-0.775	25529.9		-0.5236	22218.3		-0.5231	-18094		0.5233	11108.8		-0.5234	-6618.99		-0.5235	-3224.61		-0.5235	-1478
-0.776	25530.1		-0.5252	22180.9		-0.5253	-18101.5		0.525	11111.2		-0.5252	-6621.21		-0.5252	-3228.69		-0.5252	-1484.34
-0.776	25530.5		-0.5269	22142.6		-0.5267	-18104.7		0.5268	11111.8		-0.5269	-6624.99		-0.5269	-3233.2		-0.527	-1489.43
-0.777	25529.4		-0.5286	22103		-0.5286	-18102.8		0.5285	11112		-0.5285	-6631.52		-0.5282	-3239.35		-0.5287	-1491.34
-0.777	25527.7		-0.5302	22062.4		-0.5301	-18096.8		0.5302	11113		-0.5302	-6639.06		-0.5302	-3246.66		-0.5303	-1491.18
-0.778	25526.1		-0.5318	22020.6		-0.532	-18090.6		0.5318	11114.8		-0.5319	-6646.53		-0.5318	-3254.15		-0.5319	-1491.07
-0.778	25525.4		-0.5338	21976.8		-0.5337	-18088.6		0.5334	11118.7		-0.5335	-6653.75		-0.5332	-3261.22		-0.5336	-1491.84
-0.779	25524.7		-0.5355	21932.4		-0.5354	-18091		0.5351	11123.9		-0.5352	-6660.02		-0.535	-3267.32		-0.5353	-1493.58
-0.779	25526.5		-0.5371	21887.1		-0.5369	-18097.3		0.5367	11129.2		-0.5371	-6664.11		-0.537	-3269.56		-0.5369	-1496.76
-0.78	25527.8		-0.5388	21839.6		-0.5387	-18105.8		0.5387	11133.8		-0.5387	-6665.82		-0.5387	-3268.34		-0.5388	-1501.36
-0.78	25529.3		-0.5404	21790.1		-0.5404	-18114.2		0.5403	11137.8		-0.5404	-6666.7		-0.5402	-3265.85		-0.5404	-1506.61
-0.781	25531.9		-0.5421	21739.3		-0.5423	-18120.9		0.542	11141.3		-0.5421	-6668.4		-0.542	-3263.74		-0.5421	-1510.8
-0.782	25534.9		-0.5438	21688.1		-0.5439	-18121.7		0.5437	11144.4		-0.5438	-6671.01		-0.5437	-3262.99		-0.5438	-1514.07
-0.782	25538		-0.5456	21635.2		-0.5456	-18116		0.5453	11147.2		-0.5454	-6674.07		-0.5453	-3263.74		-0.5454	-1516.11
-0.782	25540.4		-0.5472	21579.4		-0.5472	-18107.5		0.547	11150.7		-0.5471	-6678.45		-0.5472	-3266.46		-0.5471	-1517.09
-0.783	25542		-0.549	21521.3		-0.5488	-18100.1		0.5486	11154.7		-0.5489	-6684.06		-0.5489	-3270.86		-0.5487	-1518.22
-0.784	25542.2		-0.5506	21460.3		-0.5505	-18095.5		0.5505	11159		-0.5506	-6690.09		-0.5505	-3275.33		-0.5506	-1520.62
-0.784	25543.5		-0.5522	21396.3		-0.5522	-18095.4		0.5521	11163.5		-0.5522	-6695.62		-0.5522	-3279.28		-0.5523	-1524.44
-0.784	25545		-0.5539	21328.5		-0.5541	-18099.4		0.5538	11167.4		-0.5539	-6699.88		-0.5539	-3283.05		-0.554	-1529.48
-0.785	25546.1		-0.5556	21257.9		-0.5558	-18104.8		0.5555	11168.9		-0.5556	-6702.09		-0.5556	-3286.43		-0.5557	-1534.65
-0.786	25545.9		-0.5574	21185.3		-0.5574	-18109.1		0.5572	11167.7		-0.5572	-6703.11		-0.5572	-3289.37		-0.5573	-1538.76
-0.786	25544.4		-0.5591	21110.9		-0.5591	-18109.4		0.5588	11165.2		-0.5589	-6704.17		-0.5591	-3292.49		-0.559	-1541.54
-0.787	25540.6		-0.5607	21033.5		-0.5607	-18105		0.5605	11162.9		-0.5607	-6706.6		-0.5607	-3296.55		-0.5606	-1543.78
-0.787	25538.1		-0.5624	20952.1		-0.5624	-18096.9		0.5624	11161.7		-0.5624	-6709.96		-0.5624	-3302.08		-0.5623	-1545.43
-0.788	25537.2		-0.5641	20868.3		-0.5641	-18087.9		0.564	11161.9		-0.564	-6713.97		-0.564	-3309.01		-0.5641	-1546.75
-0.788	25536.6		-0.5657	20782.2		-0.5657	-18081		0.5657	11163.2		-0.5657	-6718.65		-0.5657	-3316.32		-0.5658	-1549.54
-0.789	25536.2		-0.5674	20693.7		-0.5675	-18078.4		0.5674	11165.1		-0.5673	-6723.42		-0.5674	-3323.45		-0.5675	-1554.56
-0.789	25536		-0.5693	20602		-0.5693	-18082.2		0.5691	11166.9		-0.5691	-6726.89		-0.569	-3329.3		-0.5691	-1560.91
-0.79	25535.2		-0.571	20506.1		-0.5709	-18091.3		0.5706	11168.6		-0.5707	-6729		-0.5709	-3333.21		-0.5708	-1567.91
-0.79	25535.6		-0.5726	20406.8		-0.5726	-18101.4		0.5723	11170.1		-0.5726	-6730.12		-0.5725	-3335.58		-0.5724	-1574.76
-0.791	25535.8		-0.5743	20303.4		-0.5742	-18110.2		0.5739	11171.5		-0.5743	-6731.17		-0.5742	-3338.17		-0.5738	-1580.89
-0.791	25535.8		-0.576	20196.9		-0.5759	-18116.8		0.5758	11172.7		-0.5759	-6732.99		-0.5759	-3341.62		-0.576	-1585.43
-0.792	25535.1		-0.5776	20087.2		-0.5778	-18118.7		0.5775	11174.8		-0.5776	-6737.13		-0.5775	-3347.53		-0.5777	-1587.47
-0.792	25533.7		-0.5793	19973		-0.5794	-18117.4		0.5792	11178.5		-0.5792	-6743.69		-0.5792	-3355.25		-0.5794	-1588.01
-0.793	25532.3		-0.5811	19852.8		-0.5812	-18116.1		0.5809	11182.7		-0.5809	-6751.37		-0.5809	-3363.84		-0.5805	-1588.62
-0.793	25531.4		-0.5828	19727.7		-0.5828	-18115.7		0.5825	11187.5		-0.5826	-6758.82		-0.5827	-3372.09		-0.5827	-1589.9
-0.794	25531.9		-0.5845	19597		-0.5845	-18118.6		0.5842	11192.7		-0.5845	-6764.41		-0.5843	-3379.01		-0.5844	-1592.73
-0.794	25532.4		-0.5861	19458.8		-0.5861	-18123.3		0.5858	11197.5		-0.5861	-6767.25		-0.586	-3383.43		-0.586	-1596.95
-0.795	25530.4		-0.5878	19314.6		-0.5878	-18128		0.5877	11201.1		-0.5878	-6768.42		-0.5877	-3385.7		-0.5879	-1602.1
-0.795	25527.1		-0.5895	19164.3		-0.5895	-18133.1		0.5894	11203.5		-0.5895	-6769.39		-0.5894	-3386.62		-0.5894	-1606.36
-0.796	25523.3		-0.5912	19008.6		-0.5913	-18138.1		0.591	11205.7		-0.5911	-6771.35		-0.5911	-3387.23		-0.5912	-1609.78
-0.797	25519.2		-0.5928	18847		-0.593	-18138		0.5927	11207.5		-0.5928	-6773.96		-0.5927	-3388.46		-0.5929	-1612.39
-0.797	25517.5		-0.5947	18679		-0.5947	-18131.4		0.5944	11209.6		-0.5945	-6777.77		-0.5944	-3391.32		-0.5946	-1614.24
-0.798	25517.3		-0.5963	18503.2		-0.5963	-18122.8		0.596	11211.9		-0.5961	-6782.71		-0.5963	-3395.33		-0.5962	-1615.14
-0.798	25517.9		-0.598	18320.6		-0.598	-18116.4		0.5977	11214.2		-0.598	-6788.38		-0.598	-3399.87		-0.5979	-1614.73
-0.799	25518.4		-0.5996	18130.4		-0.5997	-18114.2		0.5996	11216.7		-0.5996	-6792.61		-0.5996	-3404.27		-0.5997	-1615.58
-0.799	25518.3		-0.6013	17931.1		-0.6013	-18116.7		0.6013	11218.9		-0.6013	-6795.49		-0.6013	-3407.87		-0.6014	-1618.71
-0.8	25518.4		-0.603	17724.2		-0.6031	-18122.9		0.6029	11220.2		-0.6029	-6797.29		-0.6029	-3410.98		-0.603	-1623.36
-0.8	25519.2		-0.6046	17508.7		-0.6048	-18129.6		0.6046	11220.1		-0.6046	-6798.83		-0.6046	-3413.93		-0.6047	-1628.43
-0.801	25519.9		-0.6066	17285.1		-0.6065	-18134.4		0.6063	11219.1		-0.6062	-6801.58		-0.6063	-3416.26		-0.6064	-1632.88
-0.801	25520.5		-0.6082	17053.3		-0.6082	-18136.2		0.6079	11218.8		-0.6079	-6805.53		-0.608	-3418.96		-0.608	-1635.8
-0.802	25520.6		-0.6098	16811.7		-0.6098	-18135.4		0.6096	11219.6		-0.6099	-6811.09		-0.6097	-3422.23		-0.6097	-1637.5
-0.802	25522.3		-0.6115	16559.3		-0.6115	-18130.1		0.6113	11221.5		-0.6115	-6817.99		-0.6115	-3427.23		-0.6116	-1639.03
-0.803	25525.3		-0.6132	16296.2		-0.6131	-18123		0.6131	11224.2		-0.6132	-6825.08		-0.6131	-3434.13		-0.6133	-1640.9
-0.803	25526.4		-0.6149	16023.2		-0.615	-18118.8		0.6147	11227.6		-0.6148	-6831.87		-0.6148	-3441.37		-0.6149	-1644.21
-0.804	25526.5		-0.6165	15738.8		-0.6167	-18117.6		0.6164	11231.3		-0.6165	-6837.23		-0.6164	-3448.28		-0.6166	-1649.45
-0.804	25526.3		-0.6184	15445.1		-0.6184	-18117.9		0.618	11233.9		-0.6181	-6840.76		-0.6181	-3454.29		-0.6183	-1655.58
-0.805	25526.7		-0.62	15138.3		-0.6201	-18118.5		0.6198	11234.8		-0.6198	-6842.52		-0.6198	-3457.75		-0.6199	-1661.89
-0.805	25528.1		-0.6217	14818		-0.6217	-18121		0.6214	11235.3		-0.6216	-6843.73		-0.6216	-3459.99		-0.6216	-1667.88
-0.806	25530.5		-0.6233	14487.5		-0.6234	-18124.5		0.6231	11235.5		-0.6233	-6845.24		-0.6232	-3461.5		-0.6234	-1672.94
-0.807	25532.4		-0.625	14144		-0.625	-18125.8		0.6249	11235.7		-0.625	-6848.59		-0.6249	-3463.3		-0.6251	-1676.04
-0.807	25532.5		-0.6266	13786.8		-0.6269	-18124.9		0.6266	11236.4		-0.6266	-6854.16		-0.6266	-3466.45		-0.6268	-1677.66
-0.807	25531.6		-0.6283	13417.8		-0.6285	-18123.1		0.6282	11237.7		-0.6283	-6860.71		-0.6282	-3471		-0.6284	-1679.31
-0.808	25529.8		-0.63	13034.6		-0.6302	-18121.8		0.6299	11240.1		-0.6299	-6867.01		-0.6299	-3475.99		-0.63	-1681.32
-0.809	25527.7		-0.6318	12635.6		-0.6318	-18121.5		0.6315	11243.8		-0.6316	-6872.43		-0.6315	-3480.87		-0.6318	-1684.61
-0.809	25525.7		-0.6336	12223.2		-0.6335	-18124		0.6332	11248.5		-0.6334	-6876.15		-0.6334	-3485.71		-0.6334	-1689.14
-0.809	25522.9		-0.6352	11796.8		-0.6352	-18130		0.6349	11252.3		-0.6351	-6877.53		-0.6352	-3489.76		-0.6351	-1694.31
-0.81	25520.6		-0.6368	11354.5		-0.6368	-18137.7		0.6365	11255		-0.6368	-6877.7		-0.6368	-3491.93		-0.637	-1699.64
-0.811	25518.9		-0.6385	10898.8		-0.6387	-18144		0.6384	11256.7		-0.6384	-6878.72		-0.6385	-3492.84		-0.6386	-1704.54
-0.811	25517.3		-0.6402	10427.9		-0.6404	-18148.1		0.6401	11258		-0.6401	-6880.97		-0.6401	-3493.06		-0.6402	-1707.95
-0.812	25516.2		-0.642	9940.89		-0.6421	-18146.6		0.6418	11259.6		-0.6418	-6884.39		-0.6418	-3493.64		-0.6419	-1710.46
-0.812	25515.7		-0.6437	9441.27		-0.6437	-18139.2		0.6434	11262.4		-0.6434	-6889.33		-0.6434	-3495.62		-0.6435	-1712.72
-0.813	25515.5		-0.6454	8927.76		-0.6453	-18130.8		0.6451	11266.5		-0.6453	-6894.83		-0.6451	-3498.87		-0.6452	-1714.74
-0.813	25514.4		-0.647	8399.65		-0.6469	-18124.7		0.6467	11271.2		-0.6469	-6899.45		-0.6469	-3502.85		-0.6468	-1717.11
-0.814	25513.1		-0.6487	7858.87		-0.6486	-18120.9		0.6483	11275.4		-0.6487	-6901.34		-0.6485	-3507.07		-0.6488	-1720.61
-0.814	25513.3		-0.6503	7304.23		-0.6505	-18117.5		0.6502	11278.9		-0.6503	-6900.59		-0.6503	-3510.77		-0.6504	-1723.85
-0.815	25514.6		-0.652	6734.49		-0.6522	-18118.2		0.6519	11280.4		-0.652	-6898.64		-0.6519	-3513.2		-0.6521	-1725.69
-0.815	25517.4		-0.6537	6155.1		-0.6539	-18121.7		0.6535	11280.3		-0.6536	-6897.19		-0.6536	-3514.26		-0.6537	-1726.93
-0.816	25519.5		-0.6555	5564.92		-0.6555	-18124.5		0.6552	11279.4		-0.6553	-6897.09		-0.6552	-3514.86		-0.6554	-1727.37
-0.816	25518.8		-0.6571	4961.69		-0.6571	-18126.6		0.6569	11278.8		-0.6571	-6899.27		-0.6569	-3515.91		-0.6571	-1727.12
-0.817	25518		-0.6588	4351.91		-0.6588	-18126.9		0.6586	11279.3		-0.6588	-6903.75		-0.6588	-3517.96		-0.6587	-1726.25
-0.817	25516.9		-0.6605	3733.23		-0.6605	-18124.4		0.6602	11281.3		-0.6604	-6909.74		-0.6605	-3522		-0.6606	-1725.61
-0.818	25514.9		-0.6621	3103.01		-0.6623	-18120.9		0.6619	11284.6		-0.6621	-6915.99		-0.6621	-3528.37		-0.6623	-1726.34
-0.818	25513.3		-0.6638	2465.62		-0.664	-18118.2		0.6637	11288.7		-0.6638	-6920.99		-0.6637	-3536.01		-0.6639	-1729.45
-0.819	25512.5		-0.6654	1822.31		-0.6657	-18120.3		0.6654	11292.6		-0.6654	-6924.81		-0.6654	-3543.81		-0.6655	-1734.44
-0.819	25513.8		-0.6673	1172.74		-0.6673	-18125.3		0.667	11295.2		-0.6671	-6927.41		-0.667	-3550.81		-0.6672	-1741.25
-0.82	25516.2		-0.6691	521.074		-0.669	-18132.9		0.6687	11296.1		-0.6687	-6928.83		-0.6687	-3556.9		-0.6688	-1748.3
-0.82	25518.9		-0.6707	-133.803		-0.6706	-18140.8		0.6703	11296.9		-0.6707	-6930.05		-0.6706	-3560.65		-0.6706	-1754.17
-0.821	25521.6		-0.6724	-794.431		-0.6723	-18146.2		0.672	11297.8		-0.6723	-6933.11		-0.6722	-3562.13		-0.6725	-1758.48
-0.821	25523.7		-0.6739	-1452.96		-0.674	-18147.8		0.6737	11298.5		-0.674	-6938.79		-0.6739	-3563.86		-0.6741	-1761.86
-0.822	25524.2		-0.6757	-2109.02		-0.6759	-18147.2		0.6756	11299.2		-0.6756	-6946.09		-0.6756	-3566.64		-0.6758	-1765.24
-0.822	25523.7		-0.6773	-2765.36		-0.6776	-18144		0.6773	11300.1		-0.6773	-6954.07		-0.6773	-3570.21		-0.6774	-1769
-0.823	25522.6		-0.6792	-3416.33		-0.6792	-18140.6		0.6789	11302.2		-0.6789	-6961.29		-0.6789	-3575.25		-0.6791	-1773.2
-0.824	25522		-0.6808	-4063.32		-0.6808	-18139.6		0.6805	11305.5		-0.6806	-6967.18		-0.6806	-3580.99		-0.6807	-1778.27
-0.824	25522.9		-0.6825	-4706.31		-0.6825	-18140.5		0.6821	11309.4		-0.6825	-6971.95		-0.6822	-3586.64		-0.6823	-1783.61
-0.824	25525.7		-0.6842	-5339.28		-0.6842	-18143.6		0.6838	11313.3		-0.6841	-6974.14		-0.6841	-3591.9		-0.6842	-1788.72
-0.825	25528		-0.6858	-5963.47		-0.6859	-18150.1		0.6855	11316.9		-0.6858	-6974.92		-0.6857	-3595.95		-0.6859	-1793.37
-0.826	25527.3		-0.6875	-6580.81		-0.6877	-18158.6		0.6871	11319.3		-0.6875	-6976.36		-0.6874	-3598.34		-0.6876	-1797.13
-0.826	25525.3		-0.6891	-7186.03		-0.6893	-18165.7		0.6891	11321.2		-0.6891	-6979.52		-0.6891	-3599.36		-0.6892	-1799.85
-0.826	25523.8		-0.691	-7778.93		-0.691	-18170.3		0.6907	11323.8		-0.6908	-6983.84		-0.6907	-3600.36		-0.6909	-1801.92
-0.827	25522.2		-0.6926	-8362.55		-0.6927	-18168.8		0.6924	11327.9		-0.6924	-6988.03		-0.6924	-3602.84		-0.6925	-1803.86
-0.828	25520.5		-0.6943	-8932.03		-0.6943	-18161.9		0.694	11334		-0.6943	-6992.15		-0.694	-3606.67		-0.6942	-1806.36
-0.828	25518.6		-0.6959	-9487.96		-0.696	-18152.8		0.6957	11340.6		-0.6959	-6995.44		-0.6959	-3611.98		-0.6959	-1810.12
-0.829	25516.4		-0.6976	-10032.9		-0.6976	-18145		0.6974	11346.8		-0.6976	-6996.18		-0.6976	-3617.25		-0.6977	-1814.89
-0.829	25513.7		-0.6993	-10561.3		-0.6994	-18140.5		0.6991	11351.7		-0.6993	-6995.5		-0.6993	-3622.01		-0.6994	-1819.81
-0.83	25512.8		-0.701	-11075.2		-0.7011	-18140		0.7009	11354.8		-0.701	-6995.01		-0.701	-3625.26		-0.7011	-1824.02
-0.83	25512.9		-0.7029	-11575.4		-0.7028	-18142.4		0.7026	11355		-0.7026	-6995.1		-0.7026	-3627.28		-0.7027	-1827.16
-0.831	25513.8		-0.7046	-12059.5		-0.7045	-18145		0.7042	11353.9		-0.7043	-6996.3		-0.7043	-3628.54		-0.7044	-1829.56
-0.831	25515.1		-0.7059	-12528.1		-0.7062	-18147.4		0.7059	11353.2		-0.706	-6999.4		-0.7062	-3630.07		-0.7061	-1830.83
-0.832	25515.8		-0.7079	-12983.8		-0.7079	-18147.2		0.7075	11352.8		-0.7079	-7004.25		-0.7078	-3632.26		-0.7077	-1831.44
-0.832	25515.5		-0.7096	-13423.7		-0.7095	-18144.5		0.7092	11353.5		-0.7095	-7009.68		-0.7095	-3636.71		-0.7096	-1831.92
-0.833	25515.1		-0.7112	-13847.5		-0.7112	-18141.5		0.7109	11355.4		-0.7112	-7014.46		-0.7111	-3643.18		-0.7113	-1833.48
-0.833	25514.8		-0.7129	-14256.5		-0.7131	-18138.6		0.7128	11358.1		-0.7129	-7018.05		-0.7128	-3650.63		-0.7129	-1836.26
-0.834	25513.5		-0.7148	-14648.2		-0.7147	-18138.4		0.7145	11360.6		-0.7146	-7019.57		-0.7145	-3658.03		-0.7146	-1840.59
-0.834	25511.5		-0.7164	-15025		-0.7164	-18142		0.7161	11361.7		-0.7162	-7019.7		-0.7161	-3664.73		-0.7163	-1845.79
-0.835	25509.5		-0.7181	-15388.1		-0.7181	-18151.9		0.7178	11361.1		-0.7179	-7019.67		-0.7178	-3669.66		-0.718	-1850.52
-0.836	25508		-0.7197	-15735.6		-0.7197	-18163.2		0.7194	11359.6		-0.7197	-7020.82		-0.7197	-3672.52		-0.7196	-1853.55
-0.836	25508.1		-0.7214	-16069.2		-0.7214	-18171.5		0.7211	11357.7		-0.7214	-7023.9		-0.7214	-3673.79		-0.7214	-1855.56
-0.836	25510.1		-0.7231	-16389.1		-0.7231	-18174.9		0.7228	11356.9		-0.723	-7028.3		-0.723	-3674.72		-0.7231	-1856.84
-0.837	25512.2		-0.7247	-16694.9		-0.7249	-18173.4		0.7246	11357.5		-0.7247	-7033.93		-0.7246	-3675.96		-0.7248	-1858.74
-0.838	25513.7		-0.7264	-16988		-0.7266	-18169.5		0.7263	11358.7		-0.7264	-7039.98		-0.7263	-3679.07		-0.7265	-1861.66
-0.838	25514		-0.7283	-17270.2		-0.7282	-18164.8		0.728	11359.9		-0.7281	-7045.42		-0.728	-3683.75		-0.7281	-1864.87
-0.839	25514.3		-0.7299	-17538.4		-0.7299	-18161.3		0.7296	11361.9		-0.7297	-7050.55		-0.7296	-3689.13		-0.7298	-1868.27
-0.839	25513.3		-0.7315	-17794		-0.7316	-18160.3		0.7313	11364.1		-0.7316	-7055.19		-0.7315	-3694.36		-0.7314	-1872.5
-0.84	25512.2		-0.7332	-18038.5		-0.7332	-18161.8		0.7329	11365.8		-0.7333	-7058.8		-0.7332	-3698.25		-0.7333	-1877.01
-0.84	25511.8		-0.7349	-18271.3		-0.7349	-18164.2		0.7346	11366.5		-0.7348	-7062.03		-0.7348	-3700.05		-0.7349	-1880.68
-0.841	25511.2		-0.7366	-18494.5		-0.7365	-18170.2		0.7365	11367.6		-0.7365	-7066.21		-0.7365	-3700.08		-0.7366	-1882.28
-0.841	25510.8		-0.7382	-18707.1		-0.7385	-18177.9		0.7382	11369.9		-0.7381	-7071.75		-0.7381	-3699.89		-0.7383	-1882.93
-0.842	25510.1		-0.7401	-18908.4		-0.74	-18183.5		0.7398	11374.2		-0.7399	-7077.5		-0.7399	-3700.91		-0.7399	-1883.5
-0.842	25509.4		-0.7418	-19099.5		-0.7417	-18186		0.7415	11379.7		-0.7415	-7083.61		-0.7415	-3704.04		-0.7416	-1884.27
-0.843	25509.8		-0.7434	-19282.2		-0.7433	-18186.2		0.7431	11385.6		-0.7434	-7089.6		-0.7433	-3709.07		-0.7433	-1885.57
-0.843	25513		-0.7451	-19455.5		-0.745	-18183		0.7447	11390.6		-0.7451	-7093.15		-0.745	-3715.33		-0.7452	-1888.86
-0.844	25515.7		-0.7467	-19620.4		-0.7467	-18177.5		0.7464	11394		-0.7467	-7093.62		-0.7467	-3721.78		-0.7468	-1893.4
-0.844	25517		-0.7485	-19778.6		-0.7484	-18173.1		0.748	11396.2		-0.7484	-7092.68		-0.7483	-3727.28		-0.7485	-1897.98
-0.845	25517.2		-0.7501	-19930.9		-0.7503	-18170.4		0.75	11397.4		-0.75	-7091.81		-0.75	-3730.82		-0.7502	-1901.73
-0.845	25515.6		-0.7519	-20078.2		-0.7519	-18168.6		0.7517	11398.3		-0.7517	-7092.03		-0.7516	-3732.79		-0.7518	-1904.37
-0.846	25514.1		-0.7536	-20217.7		-0.7536	-18167.7		0.7533	11399.7		-0.7534	-7093.41		-0.7533	-3733.74		-0.7535	-1905.86
-0.846	25514.1		-0.7553	-20348.6		-0.7552	-18166.4		0.755	11401.5		-0.7552	-7096.17		-0.755	-3734.62		-0.7551	-1906.61
-0.847	25514.2		-0.7569	-20473.5		-0.7569	-18163.1		0.7566	11403.8		-0.7569	-7099.82		-0.7569	-3736.38		-0.7568	-1907.28
-0.847	25515.8		-0.7586	-20593.1		-0.7586	-18159.3		0.7583	11406.8		-0.7586	-7102.83		-0.7586	-3739.51		-0.7587	-1908.75
-0.848	25518		-0.7602	-20707.1		-0.7603	-18155.9		0.7601	11410.3		-0.7602	-7105.12		-0.7602	-3744.35		-0.7603	-1911.17
-0.849	25520		-0.7619	-20815.9		-0.7619	-18151.7		0.7618	11413.6		-0.7619	-7107.04		-0.7619	-3750.22		-0.762	-1914.43
-0.849	25521.2		-0.7637	-20919.7		-0.7638	-18147.7		0.7634	11415.4		-0.7635	-7107.85		-0.7635	-3755.85		-0.7637	-1918.77
-0.849	25521.6		-0.7653	-21018.1		-0.7654	-18147.7		0.7651	11415.8		-0.7652	-7108.2		-0.7652	-3760.65		-0.7653	-1923.74
-0.85	25521.6		-0.7671	-21112.2		-0.767	-18149.5		0.7668	11415		-0.7671	-7108.94		-0.7668	-3763.56		-0.7669	-1928.16
-0.851	25521.8		-0.7687	-21202.8		-0.7687	-18151.4		0.7684	11413.9		-0.7688	-7111.16		-0.7686	-3765.44		-0.7686	-1931.75
-0.851	25521.9		-0.7704	-21288.2		-0.7704	-18154.7		0.7701	11413.4		-0.7704	-7114.64		-0.7703	-3767.17		-0.7704	-1934.43
-0.851	25521.2		-0.772	-21369.1		-0.7721	-18159		0.7717	11413.8		-0.7721	-7121.03		-0.772	-3770.62		-0.7721	-1936.98
-0.852	25519.5		-0.7737	-21447.1		-0.7737	-18160.9		0.7736	11415.2		-0.7737	-7128.89		-0.7737	-3776.03		-0.7738	-1939.93
-0.853	25517.3		-0.7756	-21522.8		-0.7756	-18161.1		0.7752	11417		-0.7754	-7136.12		-0.7753	-3782.41		-0.7754	-1944.19
-0.853	25514		-0.7772	-21595.2		-0.7773	-18159.3		0.7769	11419		-0.7771	-7141.41		-0.777	-3788.72		-0.7771	-1949.78
-0.854	25510.4		-0.779	-21664		-0.7789	-18156.8		0.7786	11420.5		-0.7789	-7145.17		-0.7787	-3794.45		-0.7788	-1956.33
-0.854	25508.4		-0.7806	-21729.9		-0.7806	-18154.5		0.7803	11421.2		-0.7806	-7147.7		-0.7805	-3799.09		-0.7804	-1962.95
-0.855	25508.2		-0.7823	-21793		-0.7822	-18154.5		0.7819	11420.8		-0.7822	-7150.07		-0.7821	-3802.21		-0.7823	-1968.72
-0.855	25509.7		-0.7839	-21854.3		-0.7839	-18157.8		0.7836	11419.8		-0.7839	-7152.77		-0.7838	-3803.32		-0.784	-1972.53
-0.856	25511		-0.7856	-21912.4		-0.7855	-18163.6		0.7855	11418.7		-0.7856	-7156.77		-0.7855	-3803.25		-0.7856	-1973.8
-0.856	25513.3		-0.7872	-21967.5		-0.7875	-18169.7		0.7871	11418.8		-0.7872	-7161.68		-0.7871	-3803.5		-0.7873	-1973.61
-0.857	25514.9		-0.7891	-22020		-0.7891	-18175		0.7888	11421.5		-0.7888	-7167.28		-0.7888	-3804.94		-0.789	-1973.39
-0.857	25516.6		-0.7907	-22069.5		-0.7907	-18174.8		0.7905	11426.3		-0.7906	-7173		-0.7905	-3808.08		-0.7907	-1973.75
-0.858	25517.5		-0.7924	-22117		-0.7924	-18168		0.7921	11431.7		-0.7923	-7178.28		-0.7923	-3813.69		-0.7923	-1974.87
-0.858	25518.4		-0.7941	-22162.3		-0.794	-18157.5		0.7938	11436.8		-0.7941	-7181.09		-0.794	-3820.56		-0.7942	-1977.33
-0.859	25518.1		-0.7957	-22205.8		-0.7958	-18147.7		0.7955	11441.4		-0.7957	-7181.17		-0.7957	-3826.63		-0.7958	-1981.19
-0.859	25517.2		-0.7974	-22248.5		-0.7974	-18140.4		0.7973	11444.6		-0.7974	-7179.86		-0.7974	-3830.51		-0.7975	-1985.11
-0.86	25516.6		-0.7992	-22290.9		-0.7992	-18137.2		0.7989	11446.7		-0.799	-7178.84		-0.799	-3832.32		-0.7991	-1988.68
-0.86	25516		-0.8009	-22331		-0.8009	-18139.4		0.8006	11449.5		-0.8007	-7178.87		-0.8006	-3832.21		-0.8008	-1991.51
-0.861	25515.8		-0.8025	-22368.7		-0.8026	-18144.8		0.8023	11452.9		-0.8023	-7180.46		-0.8023	-3831.11		-0.8025	-1993.09
-0.861	25516.1		-0.8042	-22404.5		-0.8042	-18151.4		0.804	11456.3		-0.8042	-7182.77		-0.8042	-3830.39		-0.8041	-1993.79
-0.862	25515.7		-0.8058	-22438.2		-0.8059	-18157.8		0.8056	11459.5		-0.8059	-7184.81		-0.8058	-3831.12		-0.806	-1994.61
-0.862	25515.9		-0.8075	-22470.6		-0.8075	-18160.4		0.8073	11462.7		-0.8076	-7187.15		-0.8075	-3834.02		-0.8077	-1996.46
-0.863	25517.4		-0.8092	-22501.7		-0.8092	-18157.3		0.8092	11465.3		-0.8092	-7189.74		-0.8092	-3839.76		-0.8094	-2000.13
-0.864	25515.9		-0.8109	-22530.9		-0.8109	-18150.5		0.8108	11466.7		-0.8109	-7191.18		-0.8108	-3846.8		-0.811	-2005.33
-0.864	25512.2		-0.8128	-22558.3		-0.8128	-18143.8		0.8125	11466.5		-0.8125	-7191.79		-0.8125	-3853.59		-0.8126	-2010.5
-0.865	25508.5		-0.8144	-22584.8		-0.8145	-18137.5		0.8141	11465.4		-0.8141	-7192		-0.8141	-3858.84		-0.8142	-2014.6
-0.865	25506.4		-0.8161	-22610.3		-0.8161	-18132.8		0.8159	11464.9		-0.8161	-7193.22		-0.8158	-3862.83		-0.816	-2017.21
-0.866	25506.2		-0.8178	-22634.5		-0.8177	-18134.7		0.8175	11465.4		-0.8177	-7195.71		-0.8176	-3865.26		-0.8176	-2018.5
-0.866	25506.7		-0.8194	-22657.7		-0.8193	-18142.2		0.8192	11466.9		-0.8194	-7199.12		-0.8193	-3867.46		-0.8195	-2019.07
-0.867	25507.4		-0.8211	-22680.2		-0.821	-18151.2		0.821	11469.5		-0.8211	-7203		-0.8209	-3871.09		-0.8212	-2019.96
-0.867	25507.5		-0.8227	-22702.9		-0.8226	-18159		0.8227	11472.6		-0.8227	-7207.61		-0.8227	-3875.8		-0.8228	-2021.42
-0.868	25507.6		-0.8246	-22724.7		-0.8246	-18162.9		0.8244	11475.7		-0.8244	-7211.42		-0.8244	-3880.64		-0.8245	-2024.37
-0.868	25505.8		-0.8263	-22745		-0.8263	-18162.4		0.826	11478.2		-0.8261	-7214.39		-0.826	-3885.55		-0.8262	-2029.05
-0.869	25504.5		-0.8279	-22765.1		-0.828	-18159.7		0.8277	11479.9		-0.8279	-7216.14		-0.8276	-3890.57		-0.8279	-2034.81
-0.869	25505.2		-0.8296	-22784.6		-0.8296	-18157		0.8294	11481.2		-0.8296	-7217.05		-0.8296	-3895.06		-0.8297	-2040.59
-0.87	25505.3		-0.8312	-22803.2		-0.8313	-18157.1		0.831	11482		-0.8312	-7218.23		-0.8312	-3897.34		-0.8313	-2045.65
-0.87	25503.3		-0.833	-22821.4		-0.8329	-18160.7		0.8328	11482.4		-0.8329	-7221.26		-0.8329	-3898.18		-0.833	-2048.42
-0.871	25501.3		-0.8346	-22838.9		-0.8346	-18167.3		0.8345	11483.6		-0.8346	-7226.65		-0.8344	-3898.91		-0.8347	-2049.5
-0.871	25498.2		-0.8365	-22856		-0.8364	-18174.4		0.8362	11486.2		-0.8362	-7233.76		-0.8362	-3900.16		-0.8363	-2050.03
-0.872	25496.4		-0.8382	-22872.6		-0.8381	-18178.5		0.8378	11489.3		-0.8379	-7241.14		-0.8376	-3902.08		-0.838	-2050.98
-0.872	25496.6		-0.8398	-22888.7		-0.8398	-18176.8		0.8395	11491.8		-0.8398	-7247.91		-0.8392	-3905.07		-0.8396	-2052.89
-0.873	25496.6		-0.8415	-22904		-0.8414	-18168.9		0.8411	11494.5		-0.8411	-7253.67		-0.8414	-3909.27		-0.8413	-2055.67
-0.874	25495		-0.8431	-22918		-0.8431	-18157.5		0.8428	11496.9		-0.8431	-7255.35		-0.843	-3914.67		-0.8431	-2059.1
-0.874	25492		-0.8448	-22931.3		-0.8448	-18147.2		0.8445	11498.5		-0.8448	-7253.82		-0.8447	-3919.67		-0.8448	-2061.92
-0.874	25489.7		-0.8465	-22943.9		-0.8464	-18140.9		0.8464	11499.3		-0.8465	-7251.76		-0.8463	-3923.93		-0.8465	-2062.42
-0.875	25487.4		-0.8482	-22956.4		-0.8483	-18139.6		0.8481	11500.1		-0.8479	-7250.76		-0.8477	-3926.68		-0.8482	-2061.01
-0.876	25485.3		-0.85	-22968.6		-0.85	-18141.9		0.8497	11501.5		-0.8498	-7252.05		-0.8497	-3927.9		-0.8498	-2058.79
-0.876	25484.2		-0.8516	-22980.1		-0.8516	-18146.4		0.8514	11503.7		-0.8514	-7255.41		-0.8514	-3928.51		-0.8515	-2056.89
-0.876	25483.8		-0.8533	-22991.5		-0.8532	-18151.5		0.853	11506.1		-0.8529	-7260.52		-0.8532	-3929.6		-0.8531	-2056.24
-0.877	25485.3		-0.8549	-23002.3		-0.8549	-18154.5		0.8546	11508.6		-0.8549	-7265.96		-0.8549	-3932.84		-0.855	-2057.28
-0.878	25488.3		-0.8566	-23012.4		-0.8566	-18155.9		0.8563	11511.7		-0.8566	-7271.21		-0.8565	-3937.18		-0.8567	-2060.53
-0.878	25492.9		-0.8583	-23022.2		-0.8582	-18155.4		0.8583	11515.2		-0.8583	-7275.28		-0.8582	-3942.44		-0.8584	-2065.5
-0.879	25496.5		-0.8601	-23031.6		-0.8601	-18152.3		0.8599	11518.5		-0.8599	-7278.41		-0.8598	-3948.45		-0.86	-2071
-0.879	25500.5		-0.8617	-23041.1		-0.8618	-18148.7		0.8615	11520		-0.8616	-7280.41		-0.8615	-3954.11		-0.8617	-2076.11
-0.88	25504.3		-0.8634	-23050.9		-0.8634	-18148.2		0.8632	11520.8		-0.8632	-7282.18		-0.8632	-3958.77		-0.8633	-2080.23
-0.88	25504.6		-0.8651	-23060.1		-0.8651	-18153.1		0.8648	11521.7		-0.8651	-7284.4		-0.8651	-3962.46		-0.865	-2083.05
-0.881	25503.7		-0.8668	-23068.1		-0.8665	-18160		0.8665	11522.9		-0.8668	-7287.68		-0.8668	-3965.25		-0.8668	-2084.14
-0.881	25501.9		-0.8684	-23075.3		-0.8685	-18166.7		0.8682	11524.1		-0.8684	-7291.76		-0.8684	-3967.93		-0.8685	-2084.49
-0.882	25498.7		-0.8701	-23082.8		-0.8701	-18172.8		0.8701	11525		-0.87	-7297.66		-0.87	-3971.56		-0.8701	-2085.16
-0.882	25496.1		-0.8718	-23091		-0.8719	-18176.5		0.8717	11526.5		-0.8717	-7304.06		-0.8717	-3976.02		-0.8719	-2087.71
-0.883	25494.4		-0.8737	-23099.4		-0.8736	-18177.3		0.8734	11528.1		-0.8734	-7309.61		-0.8734	-3981.16		-0.8735	-2092.13
-0.883	25492.1		-0.8754	-23107.2		-0.8753	-18176.2		0.875	11529.5		-0.8751	-7312.76		-0.8751	-3986.26		-0.8752	-2097.09
-0.884	25489.6		-0.877	-23114.6		-0.8769	-18173		0.8767	11530.2		-0.877	-7314.31		-0.8767	-3991.08		-0.8768	-2102.53
-0.884	25486.8		-0.8787	-23121.8		-0.8786	-18170.4		0.8783	11530.2		-0.8786	-7314.78		-0.8786	-3995.2		-0.8787	-2108.26
-0.885	25485.3		-0.8803	-23128.6		-0.8803	-18170.4		0.88	11530.5		-0.8803	-7317.03		-0.8802	-3998.61		-0.8804	-2112.93
-0.885	25486.8		-0.8819	-23134.8		-0.8819	-18173.3		0.8819	11531.1		-0.8819	-7321.92		-0.8819	-4000.11		-0.882	-2115.94
-0.886	25489.5		-0.8835	-23140.5		-0.8836	-18177.8		0.8836	11532.3		-0.8836	-7328.17		-0.8835	-3999.79		-0.8837	-2118.02
-0.886	25491.7		-0.8854	-23145.9		-0.8855	-18183.1		0.8852	11534.7		-0.8853	-7334.05		-0.8851	-3999.19		-0.8854	-2120.18
-0.887	25492.1		-0.8871	-23151.7		-0.8871	-18184.4		0.8869	11538.4		-0.8869	-7338.97		-0.8869	-3999.45		-0.887	-2124.06
-0.887	25491.2		-0.8888	-23157.4		-0.8888	-18179.9		0.8885	11541.6		-0.8888	-7342.69		-0.8885	-4001.36		-0.8887	-2129.46
-0.888	25490.1		-0.8904	-23162.3		-0.8904	-18171.1		0.8902	11543.5		-0.8904	-7344.2		-0.8904	-4005.16		-0.8905	-2135.59
-0.888	25489		-0.8921	-23166.9		-0.8921	-18160.8		0.8918	11544.6		-0.8921	-7343.44		-0.8921	-4009.57		-0.8922	-2141.42
-0.889	25485.9		-0.8938	-23171.1		-0.8938	-18152.3		0.8936	11545		-0.8937	-7341		-0.8937	-4013.21		-0.8938	-2146.49
-0.889	25483.4		-0.8954	-23175.4		-0.8954	-18147.9		0.8953	11545.2		-0.8954	-7338.45		-0.8954	-4015.69		-0.8955	-2149.52
-0.89	25480.4		-0.8973	-23179.8		-0.8973	-18148.7		0.8971	11546.4		-0.8971	-7337.14		-0.897	-4017.77		-0.8972	-2150.31
-0.891	25478		-0.899	-23184		-0.899	-18155		0.8987	11548.4		-0.8988	-7338.09		-0.8986	-4019.08		-0.8989	-2149.46
-0.891	25476.4		-0.9007	-23188.1		-0.9006	-18164		0.9004	11550.8		-0.9007	-7340.86		-0.9003	-4020.12		-0.9005	-2148.78
-0.891	25476.9		-0.9023	-23192.5		-0.9023	-18172.5		0.902	11553.4		-0.9023	-7345.43		-0.902	-4021.23		-0.9024	-2149.6
-0.892	25480.5		-0.9039	-23197.1		-0.9039	-18177.2		0.9037	11556.3		-0.904	-7350.81		-0.9039	-4023.24		-0.904	-2152.22
-0.893	25484.5		-0.9056	-23201.6		-0.9056	-18178.9		0.9055	11558.7		-0.9056	-7354.64		-0.9056	-4027.13		-0.9057	-2155.63
-0.893	25485.1		-0.9072	-23205.7		-0.9073	-18178.8		0.9072	11559.6		-0.9072	-7357.59		-0.9072	-4032.57		-0.9073	-2159.15
-0.893	25484.8		-0.9089	-23209.5		-0.9091	-18176		0.9088	11559.3		-0.9089	-7359.3		-0.9089	-4038.65		-0.909	-2162.63
-0.894	25485.2		-0.9108	-23213.8		-0.9108	-18171.7		0.9105	11559.1		-0.9106	-7360.44		-0.9105	-4044.23		-0.9107	-2165.61
-0.895	25485.3		-0.9124	-23217.8		-0.9124	-18170.7		0.9122	11559.8		-0.9122	-7362.33		-0.9122	-4048.07		-0.9123	-2167.64
-0.895	25484.9		-0.9142	-23220.7		-0.9141	-18170.9		0.9138	11561.5		-0.9142	-7365.79		-0.9139	-4049.98		-0.914	-2169.08
-0.896	25483		-0.9158	-23223.3		-0.9157	-18170.1		0.9155	11563.8		-0.9158	-7370.02		-0.9157	-4050.46		-0.9158	-2170.19
-0.896	25481.8		-0.9175	-23226.1		-0.9174	-18171.4		0.9174	11567		-0.9175	-7374.66		-0.9174	-4051.13		-0.9176	-2172.93
-0.897	25480.9		-0.9191	-23228.9		-0.919	-18174.8		0.919	11570.2		-0.9191	-7379.87		-0.919	-4053.12		-0.9192	-2177.55
-0.897	25481.1		-0.921	-23232.3		-0.921	-18176.5		0.9207	11573.2		-0.9208	-7384.78		-0.9207	-4056.12		-0.9209	-2183.64
-0.898	25482.5		-0.9226	-23235.5		-0.9227	-18176.1		0.9224	11575.8		-0.9225	-7388.27		-0.9223	-4060.08		-0.9224	-2190.62
-0.898	25482.7		-0.9243	-23238.4		-0.9243	-18172.4		0.9241	11577.3		-0.9241	-7390.86		-0.924	-4065.22		-0.9242	-2197.37
-0.899	25481.7		-0.9259	-23241.5		-0.926	-18166.3		0.9257	11577.7		-0.9259	-7392.78		-0.9257	-4070.79		-0.9258	-2202.7
-0.899	25479		-0.9276	-23244.8		-0.9276	-18160.4		0.9274	11577.8		-0.9276	-7394.94		-0.9276	-4075.7		-0.9277	-2206.72
-0.9	25474.6		-0.9293	-23248		-0.9293	-18157.3		0.929	11578.1		-0.9293	-7398.37		-0.9293	-4079.58		-0.9294	-2208.65
-0.9	25469.3		-0.931	-23250.8		-0.931	-18156.4		0.9309	11578.7		-0.931	-7403.58		-0.931	-4081.73		-0.931	-2209.13
-0.901	25465.3		-0.9326	-23253.8		-0.9327	-18158.1		0.9326	11580.3		-0.9326	-7409.96		-0.9326	-4081.93		-0.9327	-2209.39
-0.901	25463		-0.9345	-23257.3		-0.9345	-18162.3		0.9342	11582.7		-0.9342	-7416.17		-0.9343	-4081.73		-0.9343	-2210.4
-0.902	25463.6		-0.9362	-23260.3		-0.9362	-18167.5		0.9359	11585.7		-0.936	-7421.46		-0.9359	-4083.02		-0.9361	-2212.13
-0.903	25464.5		-0.9378	-23263		-0.9378	-18169.5		0.9376	11588.5		-0.9377	-7424.97		-0.9376	-4086.26		-0.9377	-2214.31
-0.903	25465.4		-0.9396	-23265.3		-0.9395	-18167.7		0.9392	11590		-0.9394	-7426.81		-0.9394	-4091.38		-0.9395	-2217.4
-0.903	25466.2		-0.9412	-23267.4		-0.9412	-18163.4		0.9409	11590.2		-0.9412	-7426.67		-0.9411	-4096.6		-0.941	-2221.36
-0.904	25466.5		-0.9429	-23269.8		-0.9428	-18159.1		0.9428	11589.5		-0.9428	-7425.47		-0.9428	-4100.48		-0.9425	-2224.53
-0.905	25466.1		-0.9445	-23272.1		-0.9445	-18156.7		0.9444	11588.7		-0.9445	-7425.2		-0.9445	-4102.25		-0.9446	-2226.76
-0.905	25465.4		-0.9464	-23273.5		-0.9464	-18156.8		0.9461	11588.3		-0.9461	-7426.6		-0.9461	-4102.05		-0.9462	-2227.66
-0.906	25463		-0.948	-23274.5		-0.9481	-18161		0.9477	11589.2		-0.9478	-7428.71		-0.9478	-4101		-0.9479	-2227.25
-0.906	25458.8		-0.9497	-23275.7		-0.9498	-18168.2		0.9494	11591.1		-0.9497	-7432.95		-0.9494	-4100.35		-0.9496	-2226.97
-0.907	25452.8		-0.9514	-23277.2		-0.9514	-18176.3		0.9511	11593.8		-0.9513	-7438.47		-0.9513	-4100.95		-0.9515	-2227.84
-0.907	25446		-0.9531	-23278.6		-0.9531	-18183.4		0.9528	11597.1		-0.9531	-7442.5		-0.9529	-4103		-0.9532	-2229.58
-0.908	25439.4		-0.9547	-23279.3		-0.9546	-18187.4		0.9546	11600		-0.9547	-7442.33		-0.9546	-4107.13		-0.9548	-2231.98
-0.908	25432.8		-0.9564	-23279.7		-0.9563	-18186.3		0.9563	11601.7		-0.9564	-7440.12		-0.9563	-4112.61		-0.9561	-2234.98
-0.909	25425.8		-0.9582	-23280.3		-0.9582	-18181.2		0.958	11602.9		-0.958	-7437.55		-0.9579	-4118.21		-0.9581	-2238.3
-0.909	25419.9		-0.9599	-23281.6		-0.9599	-18175.3		0.9596	11603.8		-0.9597	-7435.34		-0.9596	-4123.49		-0.9596	-2241.03
-0.91	25415.5		-0.9615	-23282.7		-0.9615	-18170.3		0.9613	11604.7		-0.9615	-7434.46		-0.9613	-4127.35		-0.9613	-2243.3
-0.91	25414.3		-0.9632	-23283.3		-0.9632	-18169.2		0.963	11605.8		-0.9632	-7435.83		-0.9632	-4129.57		-0.9633	-2245.31
-0.911	25415.4		-0.9648	-23284.1		-0.9649	-18172.8		0.9646	11607		-0.9648	-7439.22		-0.9648	-4130.57		-0.965	-2246.83
-0.911	25414.9		-0.9665	-23285.1		-0.9665	-18178.4		0.9663	11608.4		-0.9665	-7443.91		-0.9665	-4132.08		-0.9666	-2249.18
-0.912	25415.4		-0.9682	-23286.3		-0.9682	-18184.6		0.9681	11610.1		-0.9682	-7448.53		-0.9682	-4135.43		-0.9683	-2253.34
-0.912	25418.7		-0.97	-23287.3		-0.97	-18188.3		0.9698	11612		-0.9698	-7451.91		-0.9698	-4140.87		-0.9699	-2258.35
-0.913	25422.6		-0.9717	-23287.8		-0.9717	-18187.6		0.9714	11612.8		-0.9715	-7453.61		-0.9715	-4146.91		-0.9716	-2263.67
-0.913	25423.6		-0.9733	-23288.7		-0.9733	-18184.9		0.9731	11613.3		-0.9731	-7453.77		-0.9731	-4153.11		-0.9732	-2269
-0.914	25420.5		-0.975	-23289.9		-0.975	-18181.6		0.9748	11613.8		-0.975	-7453.18		-0.975	-4158.96		-0.9749	-2272.95
-0.914	25415.3		-0.9766	-23290.8		-0.9767	-18178.7		0.9765	11614.5		-0.9767	-7454.1		-0.9766	-4163.75		-0.9767	-2274.7
-0.915	25407.8		-0.9783	-23291.5		-0.9784	-18177.9		0.9781	11616		-0.9784	-7456.48		-0.9783	-4167.57		-0.9784	-2274.78
-0.916	25400.3		-0.98	-23292.4		-0.98	-18180.1		0.98	11618.1		-0.9801	-7460.99		-0.9799	-4170.35		-0.9801	-2274.43
-0.916	25396.4		-0.9819	-23293.4		-0.9819	-18185.4		0.9816	11620.4		-0.9817	-7467.23		-0.9816	-4172.16		-0.9817	-2274.7
-0.916	25395.1		-0.9836	-23294.5		-0.9835	-18191.4		0.9833	11622.4		-0.9833	-7473.9		-0.9833	-4173.5		-0.9834	-2275.9
-0.917	25393		-0.9852	-23295.3		-0.9852	-18196.8		0.9849	11624.7		-0.985	-7480.24		-0.985	-4175.22		-0.985	-2278.69
-0.918	25389.2		-0.9869	-23295.8		-0.9868	-18198.6		0.9866	11626.5		-0.9869	-7485.9		-0.9866	-4177.77		-0.9867	-2283.01
-0.918	25384.3		-0.9885	-23296.6		-0.9885	-18195.2		0.9882	11626.8		-0.9885	-7487.73		-0.9885	-4180.96		-0.9886	-2288.22
-0.918	25378.5		-0.9902	-23297.7		-0.9901	-18185.2		0.99	11626.5		-0.9902	-7487.06		-0.9901	-4183.65		-0.9903	-2292.75
-0.919	25372.6		-0.9918	-23299.5		-0.9918	-18174.8		0.9916	11626.5		-0.9919	-7486.54		-0.9918	-4185.8		-0.992	-2296.3
-0.92	25370		-0.9936	-23300.8		-0.9935	-18169.1		0.9935	11627.7		-0.9936	-7487.68		-0.9934	-4187.9		-0.9937	-2298.97
-0.92	25369.3		-0.9953	-23301.2		-0.9954	-18169.7		0.9952	11630.8		-0.9952	-7490.27		-0.9951	-4189.18		-0.9953	-2300.21
-0.921	25368.1		-0.9971	-23302		-0.9971	-18173.2		0.9968	11634.8		-0.9968	-7494.47		-0.9968	-4189.62		-0.9969	-2300.56
-0.921	25368.3		-0.9987	-23303.2		-0.9987	-18179.3		0.9985	11638.4		-0.9987	-7500.25		-0.9984	-4189.62		-0.9986	-2301.08
-0.922	25367.1		-1.0003	-23304.2		-1.0003	-18186.5		1.0001	11642.2		-1.0003	-7506.35		-1.0003	-4190.11		-1.0004	-2302.71
-0.922	25366.2		-1.002	-23304.9		-1.002	-18193.3		1.0018	11645.8		-1.002	-7510.35		-1.002	-4191.59		-1.0021	-2305.37
-0.923	25363		-1.0036	-23305		-1.0037	-18197.5		1.0035	11647.8		-1.0036	-7512.01		-1.0036	-4195.11		-1.0038	-2308.49
-0.923	25361.3		-1.0053	-23305.2		-1.0054	-18198.9		1.0053	11648.5		-1.0053	-7512.36		-1.0053	-4200.37		-1.0054	-2311.67
-0.924	25361.9		-1.0072	-23306		-1.0072	-18197.2		1.007	11649		-1.007	-7511.87		-1.007	-4206.07		-1.0071	-2314.1
-0.924	25360		-1.0089	-23306.8		-1.0089	-18196.4		1.0086	11650.2		-1.0086	-7511.6		-1.0086	-4211.41		-1.0087	-2314.6
-0.925	25356.7		-1.0106	-23307.5		-1.0105	-18199		1.0103	11652.6		-1.0105	-7512.96		-1.0102	-4215.48		-1.0104	-2313.58
-0.925	25354.3		-1.0122	-23308.2		-1.0122	-18205.4		1.0119	11655.6		-1.0122	-7516.69		-1.0121	-4218.38		-1.0122	-2312.28
-0.926	25351.9		-1.0139	-23309.5		-1.0138	-18211.7		1.0136	11658.5		-1.0138	-7522.08		-1.0138	-4220.61		-1.0139	-2312.43
-0.926	25346.9		-1.0155	-23311.1		-1.0155	-18218		1.0153	11661.6		-1.0156	-7527.8		-1.0155	-4223.27		-1.0155	-2313.98
-0.927	25342.1		-1.0172	-23312.3		-1.0172	-18224		1.0172	11664.7		-1.0172	-7532.54		-1.0171	-4227.28		-1.0172	-2317.48
-0.927	25337		-1.019	-23312.7		-1.0191	-18227.2		1.0188	11666.7		-1.0189	-7535.21		-1.0188	-4232.03		-1.0189	-2322.32
-0.928	25334.8		-1.0207	-23313.7		-1.0207	-18225.2		1.0204	11666.9		-1.0205	-7535.61		-1.0205	-4237.52		-1.0206	-2327.76
-0.928	25334.9		-1.0224	-23315.2		-1.0224	-18217.7		1.0221	11666.3		-1.0224	-7534.91		-1.0221	-4244.22		-1.0222	-2332.87
-0.929	25335.1		-1.024	-23316.7		-1.024	-18208.8		1.0237	11666		-1.024	-7534.32		-1.024	-4251.01		-1.0241	-2337.14
-0.929	25335.9		-1.0257	-23317.7		-1.0257	-18200.4		1.0254	11667.1		-1.0257	-7534.45		-1.0256	-4256.28		-1.0258	-2339.67
-0.93	25338.5		-1.0273	-23318		-1.0274	-18194.9		1.0272	11668.9		-1.0273	-7536.2		-1.0273	-4257.51		-1.0274	-2340.92
-0.931	25341.7		-1.029	-23318.3		-1.0291	-18194.3		1.0289	11671		-1.029	-7539.79		-1.0289	-4255.8		-1.0292	-2341.93
-0.931	25342.1		-1.0308	-23319.1		-1.0308	-18197.7		1.0307	11673.8		-1.0307	-7544.87		-1.0306	-4253.4		-1.0308	-2343.69
-0.931	25339.8		-1.0325	-23319.6		-1.0325	-18201.3		1.0323	11676.4		-1.0323	-7550.31		-1.0322	-4251.7		-1.0324	-2346.1
-0.932	25336.6		-1.0342	-23319.9		-1.0342	-18202.3		1.034	11677.8		-1.034	-7556.21		-1.0339	-4252		-1.0341	-2349.3
-0.933	25332.1		-1.0358	-23320.3		-1.0359	-18202		1.0356	11678		-1.0359	-7561.1		-1.0358	-4254.42		-1.0359	-2353.58
-0.933	25325.4		-1.0375	-23320.7		-1.0375	-18201.2		1.0373	11677.3		-1.0375	-7564.06		-1.0375	-4258.5		-1.0376	-2358.24
-0.934	25318.2		-1.0392	-23320.9		-1.0392	-18198.1		1.0389	11676.9		-1.0391	-7566.21		-1.0391	-4263.22		-1.0392	-2361.18
-0.934	25310		-1.0408	-23321.6		-1.0408	-18193.6		1.0408	11677.6		-1.0408	-7568.52		-1.0408	-4267.81		-1.0409	-2361.6
-0.935	25301		-1.0427	-23322.2		-1.0427	-18190.5		1.0424	11679.3		-1.0424	-7571.91		-1.0424	-4271.73		-1.0426	-2360.59
-0.935	25292.1		-1.0444	-23323		-1.0443	-18189.4		1.0441	11682.7		-1.0442	-7576.67		-1.0441	-4274.88		-1.0443	-2359.3
-0.936	25286.1		-1.046	-23323.5		-1.046	-18189.9		1.0458	11686.7		-1.0461	-7582.28		-1.0458	-4277.16		-1.0459	-2358.43
-0.936	25280.5		-1.0477	-23323.8		-1.0477	-18192.1		1.0474	11690.3		-1.0477	-7587.65		-1.0476	-4279.12		-1.0478	-2359.03
-0.937	25274.7		-1.0494	-23323.7		-1.0494	-18195.1		1.0491	11693.5		-1.0494	-7592.09		-1.0493	-4280.98		-1.0494	-2361.25
-0.937	25270.9		-1.0511	-23323.4		-1.051	-18198.1		1.0508	11696		-1.051	-7594.08		-1.051	-4283.98		-1.0511	-2364.61
-0.938	25267.3		-1.0527	-23323.1		-1.0527	-18199.7		1.0527	11697.3		-1.0527	-7593.16		-1.0526	-4288.25		-1.0527	-2368.2
-0.938	25260.7		-1.0546	-23323.5		-1.0546	-18198.4		1.0543	11698.3		-1.0544	-7590.47		-1.0543	-4293.27		-1.0544	-2371.32
-0.939	25252.7		-1.0562	-23323.7		-1.0562	-18193.6		1.056	11699.4		-1.0561	-7587.95		-1.0559	-4298.31		-1.056	-2373.6
-0.939	25245.2		-1.0579	-23324.5		-1.0579	-18188		1.0577	11701		-1.0577	-7586.9		-1.0576	-4302.45		-1.0577	-2374.79
-0.94	25239.4		-1.0596	-23325		-1.0596	-18185.1		1.0594	11702.7		-1.0596	-7588.04		-1.0595	-4304.62		-1.0597	-2375.6
-0.941	25234.3		-1.0612	-23325.5		-1.0613	-18184.3		1.061	11704.6		-1.0612	-7591.53		-1.0611	-4305.4		-1.0613	-2376.72
-0.941	25231.2		-1.0629	-23326.4		-1.0629	-18186.8		1.0626	11706.8		-1.0629	-7596.22		-1.0628	-4305.71		-1.063	-2379.02
-0.941	25230.4		-1.0646	-23326.8		-1.0646	-18192.8		1.0645	11709.9		-1.0646	-7600.74		-1.0645	-4306.83		-1.0647	-2382.94
-0.942	25229.5		-1.0662	-23326.8		-1.0662	-18200.6		1.0662	11713		-1.0662	-7604.54		-1.0662	-4309.71		-1.0663	-2388.54
-0.943	25228.8		-1.0681	-23326.2		-1.0681	-18207.1		1.0678	11714.5		-1.0678	-7606.96		-1.0678	-4314.16		-1.068	-2394.45
-0.943	25226.6		-1.0698	-23325.5		-1.0697	-18210.5		1.0696	11714.5		-1.0696	-7608.08		-1.0695	-4319.64		-1.0697	-2399.8
-0.943	25226.4		-1.0714	-23324.7		-1.0714	-18209.5		1.0712	11714.1		-1.0714	-7607.98		-1.0711	-4324.99		-1.0713	-2403.72
-0.944	25228.9		-1.0731	-23323.9		-1.0731	-18204.1		1.0729	11714.1		-1.0731	-7607.77		-1.073	-4329.32		-1.0732	-2405.86
-0.945	25227.3		-1.0747	-23322.9		-1.0748	-18197.9		1.0745	11714.7		-1.0747	-7609.29		-1.0747	-4331.26		-1.0748	-2406.31
-0.945	25220		-1.0764	-23322		-1.0764	-18193.1		1.0761	11715.8		-1.0764	-7612.75		-1.0764	-4330.7		-1.0765	-2406.15
-0.946	25208		-1.0781	-23321.5		-1.0781	-18191.3		1.0781	11717.1		-1.078	-7617.58		-1.0781	-4328.54		-1.0781	-2406.4
-0.946	25198		-1.08	-23321.2		-1.08	-18194.3		1.0797	11717.9		-1.0797	-7623.22		-1.0797	-4326.61		-1.0798	-2408.19
-0.947	25193		-1.0816	-23321		-1.0816	-18200.4		1.0813	11718.2		-1.0813	-7628.6		-1.0813	-4325.88		-1.0815	-2411.59
-0.947	25195.1		-1.0833	-23320.4		-1.0833	-18205.4		1.083	11717.5		-1.0832	-7632.33		-1.083	-4326.53		-1.0831	-2415.61
-0.948	25201.1		-1.0849	-23320.1		-1.0849	-18205.9		1.0847	11716.3		-1.085	-7633.83		-1.0849	-4328.8		-1.0851	-2419.57
-0.948	25207.5		-1.0864	-23320.6		-1.0865	-18202.7		1.0863	11715.5		-1.0866	-7634.35		-1.0865	-4332.41		-1.0867	-2423.01
-0.949	25211.2		-1.0883	-23322.5		-1.0882	-18198.2		1.088	11715.1		-1.0883	-7635.13		-1.0882	-4336.13		-1.0883	-2424.69
-0.949	25208.1		-1.0897	-23325.3		-1.0899	-18193.5		1.0899	11715.5		-1.0899	-7637.09		-1.0899	-4338.72		-1.0899	-2424.33
-0.95	25200.9		-1.0917	-23327.4		-1.0918	-18190.1		1.0915	11716.9		-1.0916	-7641.03		-1.0915	-4340		-1.0916	-2423.11
-0.95	25191.3		-1.0934	-23328.8		-1.0934	-18188.8		1.0932	11719.9		-1.0933	-7646.31		-1.0932	-4339.95		-1.0933	-2422.22
-0.951	25178.4		-1.0951	-23329.8		-1.0951	-18192.1		1.0949	11724.1		-1.0949	-7651.56		-1.0948	-4339.14		-1.0949	-2422.05
-0.951	25161.4		-1.0967	-23330.3		-1.0967	-18200.1		1.0966	11727.9		-1.0967	-7656.91		-1.0967	-4338.48		-1.0968	-2421.88
-0.952	25139.4		-1.0984	-23329.8		-1.0984	-18210		1.0982	11730.4		-1.0984	-7660.34		-1.0984	-4338.54		-1.0985	-2421.91
-0.952	25116.8		-1.1	-23328.4		-1.1001	-18219.2		1.0999	11732.3		-1.1001	-7660.7		-1.1	-4340.48		-1.1002	-2423.11
-0.953	25096.5		-1.1018	-23326.9		-1.1018	-18224.9		1.1017	11733.6		-1.1017	-7659.58		-1.1018	-4344.53		-1.1018	-2425.19
-0.953	25079.6		-1.1036	-23326.4		-1.1036	-18225.9		1.1033	11734		-1.1034	-7659.27		-1.1034	-4349.6		-1.1035	-2427.27
-0.954	25068.6		-1.1052	-23326.4		-1.1053	-18221.4		1.105	11734.5		-1.105	-7660.64		-1.1051	-4354.84		-1.1051	-2428.56
-0.954	25057.3		-1.1068	-23326.3		-1.1069	-18215.2		1.1067	11735.2		-1.1067	-7663.35		-1.1067	-4359.26		-1.1069	-2429.08
-0.955	25046.2		-1.1086	-23326.3		-1.1086	-18210.5		1.1084	11735.9		-1.1085	-7667.34		-1.1084	-4362.14		-1.1086	-2429.42
-0.956	25036.6		-1.1102	-23326.4		-1.1103	-18209.8		1.11	11737.5		-1.1102	-7672.29		-1.1102	-4363.34		-1.1103	-2430.44
-0.956	25023.6		-1.1119	-23326.5		-1.1119	-18211.8		1.1117	11739.7		-1.1119	-7677.36		-1.1119	-4364.08		-1.112	-2433.16
-0.956	25008.7		-1.1135	-23326.1		-1.1136	-18216.6		1.1136	11741.2		-1.1136	-7681.43		-1.1135	-4365.43		-1.1137	-2437.34
-0.957	24992.9		-1.1152	-23325.2		-1.1153	-18222.4		1.1152	11741.3		-1.1152	-7683.53		-1.1152	-4368.18		-1.1153	-2442.16
-0.958	24976.1		-1.1171	-23324.3		-1.117	-18227.9		1.1169	11740.5		-1.1169	-7683.16		-1.1168	-4372.79		-1.117	-2447.97
-0.958	24958.9		-1.1188	-23323.7		-1.1187	-18230.6		1.1185	11740.1		-1.1185	-7681.45		-1.1185	-4379.65		-1.1186	-2453.75
-0.958	24944.7		-1.1205	-23323.1		-1.1204	-18227.6		1.1202	11740.7		-1.1204	-7679.35		-1.1202	-4386.65		-1.1203	-2458.27
-0.959	24936.5		-1.1221	-23322.7		-1.122	-18221.5		1.1218	11742		-1.1221	-7678.66		-1.122	-4393.36		-1.1222	-2461.32
-0.96	24930.4		-1.1238	-23322.6		-1.1237	-18215.6		1.1235	11743.8		-1.1238	-7679.21		-1.1237	-4398.65		-1.1239	-2463.51
-0.96	24919.8		-1.1254	-23322.6		-1.1254	-18212.1		1.1254	11746.6		-1.1254	-7680.51		-1.125	-4400.9		-1.1255	-2465.73
-0.961	24908.4		-1.127	-23322.6		-1.127	-18212.9		1.127	11750.1		-1.1271	-7683.79		-1.127	-4401.01		-1.1272	-2469.1
-0.961	24902.6		-1.1289	-23322.3		-1.1289	-18218.1		1.1287	11753.6		-1.1287	-7688.39		-1.1283	-4400.15		-1.1288	-2474.04
-0.962	24903.6		-1.1305	-23321.9		-1.1306	-18224		1.1303	11756.9		-1.1304	-7692.01		-1.1301	-4399.27		-1.1305	-2479.4
-0.962	24904.3		-1.1323	-23321.1		-1.1323	-18228.3		1.132	11759		-1.1322	-7693.67		-1.132	-4399.26		-1.1322	-2484.76
-0.963	24901.7		-1.1339	-23320.6		-1.1339	-18229.2		1.1337	11760.3		-1.1339	-7691.8		-1.1337	-4397.98		-1.134	-2490.01
-0.963	24894.2		-1.1356	-23321.1		-1.1356	-18225.1		1.1354	11761.3		-1.1356	-7687.08		-1.1354	-4396.89		-1.1356	-2494.57
-0.964	24884		-1.1372	-23322		-1.1371	-18218.8		1.1371	11762.2		-1.1373	-7683.12		-1.1371	-4396.61		-1.1374	-2498.34
-0.964	24875.3		-1.1389	-23322.1		-1.139	-18213.1		1.1389	11763.3		-1.1389	-7681.77		-1.1387	-4396.79		-1.139	-2500.23
-0.965	24870.2		-1.1405	-23321.9		-1.1406	-18206.7		1.1405	11764.7		-1.1406	-7683.28		-1.1405	-4396.79		-1.1407	-2500.66
-0.965	24861.7		-1.1425	-23321.6		-1.1424	-18202.2		1.1422	11766.4		-1.1422	-7686.28		-1.142	-4395.98		-1.1423	-2501.07
-0.966	24842.6		-1.1442	-23321.7		-1.1437	-18201		1.1438	11767.6		-1.1441	-7690.25		-1.1436	-4395.16		-1.144	-2501.75
-0.966	24826.3		-1.1458	-23322		-1.1458	-18204.6		1.1455	11768		-1.1458	-7694.87		-1.1455	-4395.39		-1.1458	-2503.26
-0.967	24804.9		-1.1475	-23322.1		-1.1474	-18211		1.1472	11768.3		-1.1474	-7698.06		-1.1474	-4397.1		-1.1475	-2506.13
-0.967	24780.6		-1.1491	-23321.6		-1.1491	-18224.6		1.1488	11767.7		-1.149	-7698.99		-1.1491	-4401.36		-1.1491	-2509.44
-0.968	24758		-1.1508	-23321.3		-1.1507	-18239.9		1.1506	11767		-1.1507	-7698.9		-1.1507	-4407.81		-1.1508	-2512.02
-0.968	24737.6		-1.1524	-23321.4		-1.1524	-18249.6		1.1523	11766.9		-1.1524	-7698.88		-1.1523	-4415.16		-1.1525	-2513.34
-0.969	24726.6		-1.1543	-23322.2		-1.1542	-18251.8		1.154	11768.4		-1.154	-7700.31		-1.154	-4422.55		-1.1541	-2514.19
-0.97	24715.9		-1.1559	-23322.8		-1.1558	-18250.5		1.1556	11770.9		-1.1557	-7703.18		-1.1557	-4428.93		-1.1558	-2515.13
-0.97	24703.2		-1.1576	-23323.7		-1.1575	-18250.5		1.1574	11774.2		-1.1576	-7708.34		-1.1574	-4434.09		-1.1577	-2516.47
-0.97	24690.5		-1.1593	-23324.8		-1.1592	-18252.6		1.159	11777.8		-1.1592	-7714.08		-1.159	-4438.33		-1.1594	-2519.56
-0.971	24679.9		-1.161	-23325.9		-1.1609	-18254.5		1.1607	11780.8		-1.1609	-7719.8		-1.1609	-4442.07		-1.161	-2524.86
-0.972	24667.2		-1.1626	-23326.7		-1.1625	-18257.3		1.1626	11782.5		-1.1626	-7724.78		-1.1625	-4445.72		-1.1627	-2530.86
-0.972	24657.6		-1.1643	-23326.9		-1.1642	-18261.3		1.1643	11782.3		-1.1643	-7729.05		-1.1642	-4450.12		-1.1644	-2536.56
-0.973	24646.5		-1.1661	-23327.1		-1.1661	-18264.6		1.1659	11780.8		-1.1659	-7731.1		-1.1658	-4456.05		-1.166	-2541.45
-0.973	24628.6		-1.1678	-23327.7		-1.1678	-18264.4		1.1675	11780.4		-1.1676	-7731.57		-1.1675	-4462.62		-1.1677	-2545.09
-0.974	24595.4		-1.1694	-23328.7		-1.1695	-18261.2		1.1692	11781.3		-1.1694	-7731.95		-1.1692	-4468.93		-1.1695	-2546.51
-0.974	24555.8		-1.1711	-23330.1		-1.1712	-18256.3		1.1708	11782.5		-1.1711	-7734.34		-1.1709	-4474.4		-1.1712	-2546.11
-0.975	24520.8		-1.1728	-23331.2		-1.1728	-18249.2		1.1726	11784.7		-1.1728	-7737.98		-1.1728	-4478.57		-1.1728	-2545.48
-0.975	24488.6		-1.1744	-23332.2		-1.1745	-18242.8		1.1742	11787.7		-1.1744	-7742.37		-1.1744	-4480.14		-1.1745	-2546.28
-0.976	24459.9		-1.1761	-23332.9		-1.1761	-18239.6		1.1761	11791		-1.1761	-7748.19		-1.1761	-4480.12		-1.1763	-2548.68
-0.976	24432.3		-1.1778	-23332.9		-1.178	-18239		1.1777	11793.7		-1.1778	-7753.33		-1.1778	-4479.42		-1.1779	-2552.43
-0.977	24403.1		-1.1796	-23332		-1.1796	-18239		1.1794	11795.6		-1.1797	-7757.36		-1.1794	-4479.03		-1.1796	-2557.02
-0.977	24357.7		-1.1814	-23330.6		-1.1813	-18238.6		1.181	11795.8		-1.1814	-7761.89		-1.181	-4479.8		-1.1812	-2561.76
-0.978	24298.7		-1.1831	-23329.1		-1.183	-18237.7		1.1827	11795.1		-1.183	-7765.92		-1.1827	-4482.03		-1.1831	-2565.96
-0.978	24238.8		-1.1847	-23328.2		-1.1847	-18234.7		1.1843	11795.2		-1.1846	-7768.66		-1.1847	-4485.49		-1.1847	-2568.04
-0.979	24176.7		-1.1864	-23327.1		-1.1863	-18229.9		1.1861	11796		-1.1863	-7770.61		-1.1863	-4488.94		-1.1864	-2567.79
-0.979	24109.4		-1.188	-23325.9		-1.188	-18223.9		1.188	11797.6		-1.1879	-7773.27		-1.188	-4491.87		-1.188	-2566.64
-0.98	24049.5		-1.1897	-23324.6		-1.1898	-18217.3		1.1896	11800.3		-1.1896	-7777.01		-1.1896	-4494.28		-1.1897	-2565.77
-0.98	23999.8		-1.1915	-23323.4		-1.1915	-18212.7		1.1913	11802.8		-1.1913	-7781.67		-1.1913	-4495.58		-1.1914	-2565.67
-0.981	23956.9		-1.1932	-23323		-1.1931	-18214.1		1.1929	11804.9		-1.1932	-7786.24		-1.1929	-4495.84		-1.193	-2566.52
-0.981	23907.3		-1.1948	-23322.6		-1.1948	-18220.1		1.1946	11806.7		-1.1948	-7789.83		-1.1946	-4495.79		-1.1949	-2569.33
-0.982	23841		-1.1965	-23322.2		-1.1966	-18227		1.1962	11807.8		-1.1965	-7790.77		-1.1965	-4496.42		-1.1966	-2573.29
-0.983	23756.4		-1.1982	-23321.8		-1.1982	-18232		1.1979	11808.7		-1.1981	-7789.34		-1.1981	-4497.75		-1.1983	-2577.14
-0.983	23669.1		-1.1999	-23322		-1.1999	-18234.9		1.1997	11809.3		-1.1998	-7786.97		-1.1998	-4500.9		-1.1999	-2579.92
-0.983	23584.3		-1.2015	-23322.4		-1.2015	-18234.6		1.2014	11809.9		-1.2015	-7784.91		-1.2014	-4505.89		-1.2016	-2581.92
-0.984	23505.1		-1.2033	-23322.6		-1.2034	-18232.1		1.2031	11811.7		-1.2032	-7783.27		-1.2031	-4511.49		-1.2033	-2582.96
-0.985	23420.2		-1.205	-23322.7		-1.205	-18228		1.2048	11814.9		-1.2049	-7782.97		-1.2047	-4517.12		-1.2049	-2583.28
-0.985	23328.3		-1.2066	-23322.4		-1.2067	-18223.8		1.2064	11819.1		-1.2067	-7784.63		-1.2064	-4521.91		-1.2067	-2584
-0.985	23239.8		-1.2083	-23322.3		-1.2083	-18220.4		1.2081	11823		-1.2083	-7787.28		-1.2083	-4524.5		-1.2084	-2585.76
-0.986	23155		-1.21	-23322.1		-1.21	-18223.3		1.2097	11825.8		-1.21	-7788.95		-1.21	-4525.22		-1.2101	-2588.41
-0.987	23065.7		-1.2117	-23321.8		-1.2117	-18230.8		1.2114	11826.5		-1.2116	-7790.49		-1.2117	-4525.59		-1.2117	-2592.37
-0.987	22968		-1.2133	-23321.7		-1.2133	-18240.7		1.2132	11826.2		-1.2133	-7790.52		-1.2133	-4527.27		-1.2134	-2597.14
-0.988	22865.5		-1.2152	-23322		-1.2152	-18251.1		1.2149	11825.6		-1.215	-7789.86		-1.215	-4530.84		-1.2151	-2601.46
-0.988	22771.3		-1.2169	-23323.2		-1.2168	-18259		1.2166	11825.3		-1.2167	-7789.07		-1.2166	-4535.97		-1.2167	-2604.25
-0.989	22681.8		-1.2185	-23324.3		-1.2185	-18260		1.2182	11826.4		-1.2186	-7788.81		-1.2183	-4541.82		-1.2185	-2605.59
-0.989	22600.8		-1.2202	-23325.2		-1.2201	-18254.5		1.2199	11828.9		-1.2198	-7789.67		-1.2201	-4547.64		-1.2202	-2605.85
-0.99	22534.8		-1.2219	-23325.4		-1.2218	-18245.4		1.2215	11831.8		-1.2219	-7792.55		-1.2218	-4552.72		-1.2219	-2606.04
-0.99	22476.3		-1.2236	-23325.4		-1.2235	-18236.1		1.2232	11834.5		-1.2231	-7797.41		-1.2234	-4555.47		-1.2236	-2606.75
-0.991	22410.5		-1.2252	-23325.7		-1.2252	-18228.4		1.2249	11837.3		-1.2252	-7803.22		-1.2251	-4555.67		-1.2252	-2608.98
-0.991	22356.3		-1.2269	-23326		-1.2271	-18224.7		1.2268	11839.4		-1.2268	-7808.51		-1.2268	-4554.72		-1.2265	-2612.45
-0.992	22304.7		-1.2287	-23326.6		-1.2287	-18225.9		1.2285	11840.3		-1.2285	-7812.39		-1.2284	-4554.2		-1.2282	-2616.43
-0.992	22248.4		-1.2304	-23327.5		-1.2304	-18229.3		1.2301	11840.4		-1.2303	-7814.22		-1.2301	-4554.79		-1.2304	-2620.49
-0.993	22202.9		-1.232	-23328.5		-1.232	-18232.5		1.2318	11841.1		-1.2321	-7814.8		-1.2317	-4556.78		-1.2321	-2624.14
-0.993	22166.5		-1.2337	-23330.1		-1.2337	-18235.2		1.2334	11842.4		-1.2337	-7815.42		-1.2336	-4559.61		-1.2338	-2627.08
-0.994	22128.1		-1.2353	-23331.5		-1.2354	-18233.9		1.2351	11843.6		-1.2353	-7817.41		-1.2352	-4562.42		-1.2354	-2627.65
-0.994	22076		-1.237	-23332.7		-1.237	-18230.3		1.2368	11844.6		-1.237	-7821.08		-1.2369	-4564.77		-1.2367	-2627.08
-0.995	21995.9		-1.2387	-23333.1		-1.2387	-18225.3		1.2385	11846		-1.2386	-7825.98		-1.2386	-4566.26		-1.2387	-2627.37
-0.995	21892		-1.2405	-23333.1		-1.2405	-18220.5		1.2403	11847.7		-1.2403	-7831.07		-1.2402	-4566.75		-1.2405	-2629.15
-0.996	21764.5		-1.2422	-23333.5		-1.2422	-18219.1		1.2419	11848.6		-1.2421	-7835.7		-1.2419	-4567.02		-1.2421	-2632.14
-0.996	21622.2		-1.2438	-23333.8		-1.2439	-18221.8		1.2436	11848.3		-1.2438	-7838.8		-1.2435	-4567.3		-1.2439	-2636.24
-0.997	21470		-1.2455	-23333.5		-1.2455	-18228.3		1.2452	11847.8		-1.2455	-7839.61		-1.2455	-4568.29		-1.2456	-2640.41
-0.998	21313.9		-1.2471	-23332.8		-1.2472	-18237.1		1.2469	11847.4		-1.2471	-7838.76		-1.2471	-4571.44		-1.2473	-2643.45
-0.998	21136		-1.2488	-23332.4		-1.2488	-18245.1		1.2485	11847.9		-1.2488	-7837.46		-1.2488	-4576.58		-1.2489	-2645.75
-0.999	20957.8		-1.2505	-23332		-1.2505	-18249.9		1.2504	11849.5		-1.2504	-7836.86		-1.2505	-4582.34		-1.2505	-2646.79
-0.999	20779.5		-1.2524	-23330.9		-1.2523	-18249.2		1.252	11852		-1.2521	-7837.73		-1.2521	-4587.96		-1.2522	-2646.51
-1	20585.8		-1.2541	-23329.9		-1.254	-18244.1		1.2537	11855.1		-1.254	-7840.12		-1.2538	-4592.73		-1.2539	-2645.96
-1	20392.5		-1.2557	-23329.6		-1.2557	-18237.9		1.2554	11858.8		-1.2557	-7844.03		-1.2554	-4595.93		-1.2558	-2646.61
-1.001	20204.7		-1.2573	-23329.8		-1.2573	-18234		1.257	11862.1		-1.2574	-7848.17		-1.2573	-4597.45		-1.2575	-2650.32
-1.001	20006.8		-1.259	-23329.9		-1.259	-18233.7		1.2587	11864.6		-1.259	-7850.92		-1.2589	-4598.04		-1.2592	-2656.01
-1.002	19793.4		-1.2607	-23328.9		-1.2606	-18236.8		1.2603	11866.2		-1.2607	-7852.21		-1.2606	-4599.1		-1.2607	-2661.94
-1.002	19583		-1.2624	-23327.3		-1.2623	-18242.4		1.2623	11867.4		-1.2623	-7851.75		-1.2622	-4601.11		-1.2624	-2666.96
-1.003	19387		-1.264	-23326		-1.264	-18248.1		1.2639	11868.3		-1.264	-7849.97		-1.2639	-4604.45		-1.264	-2670.65
-1.003	19184.5		-1.2658	-23325.2		-1.2659	-18252.3		1.2656	11869.7		-1.2659	-7848.34		-1.2656	-4608.22		-1.2657	-2672.61
-1.004	18973.9		-1.2675	-23325.2		-1.2676	-18251.8		1.2673	11871.5		-1.2675	-7848.21		-1.2673	-4611.93		-1.2676	-2673.06
-1.004	18768.2		-1.2692	-23325.4		-1.2692	-18248.1		1.2689	11873.7		-1.2692	-7850.27		-1.2689	-4615.56		-1.2693	-2672.37
-1.005	18571.3		-1.2708	-23325.6		-1.2709	-18242.9		1.2706	11876.2		-1.2709	-7853.48		-1.2708	-4618.73		-1.271	-2671.65
-1.005	18376.9		-1.2725	-23326		-1.2725	-18237.3		1.2722	11878.7		-1.2725	-7858.6		-1.2724	-4620.2		-1.2726	-2672.58
-1.006	18153		-1.2741	-23327.1		-1.2742	-18233.4		1.2741	11880.8		-1.2742	-7864.54		-1.274	-4619.97		-1.2743	-2675.39
-1.006	17889.4		-1.2759	-23327.9		-1.276	-18232.7		1.2757	11881.4		-1.2758	-7869.95		-1.2757	-4619.36		-1.2759	-2679.91
-1.007	17607.9		-1.2775	-23327.7		-1.2777	-18235.5		1.2774	11880.4		-1.2775	-7873.54		-1.2774	-4619.57		-1.2776	-2685.46
-1.008	17342.8		-1.2794	-23327.2		-1.2793	-18239.8		1.2791	11879.8		-1.2794	-7874.96		-1.2791	-4621.28		-1.2794	-2690.4
-1.008	17078.4		-1.281	-23327.2		-1.2811	-18242.2		1.2808	11879.9		-1.2811	-7875.37		-1.2808	-4624.67		-1.2811	-2693.57
-1.008	16800.3		-1.2827	-23328.1		-1.2827	-18240.6		1.2824	11881		-1.2828	-7876.36		-1.2827	-4629.46		-1.2827	-2694.4
-1.009	16548.2		-1.2843	-23329.5		-1.2844	-18234.5		1.2841	11884.1		-1.2844	-7879.18		-1.2843	-4634.44		-1.2845	-2693.5
-1.01	16367.8		-1.286	-23330.2		-1.286	-18225.4		1.286	11888.3		-1.286	-7883.46		-1.286	-4638.86		-1.2861	-2692.19
-1.01	16240.3		-1.2876	-23330.4		-1.2877	-18216.2		1.2876	11892.1		-1.2877	-7888.32		-1.2876	-4641.86		-1.2878	-2691.65
-1.01	16148		-1.2894	-23330.6		-1.2896	-18209.5		1.2893	11894.7		-1.2893	-7893.67		-1.2893	-4643.77		-1.2894	-2692.58
-1.011	16069.7		-1.2912	-23330.9		-1.2912	-18207		1.291	11895.8		-1.2912	-7898.77		-1.291	-4644.7		-1.2913	-2695.34
-1.012	15973.9		-1.2929	-23330.4		-1.2928	-18207.7		1.2926	11895.8		-1.2929	-7902.37		-1.2926	-4645.48		-1.293	-2699.16
-1.012	15841.9		-1.2946	-23329.7		-1.2946	-18211.9		1.2943	11895.6		-1.2946	-7903.43		-1.2945	-4646.79		-1.2947	-2702.34
-1.013	15689.7		-1.2963	-23329.4		-1.2962	-18219.8		1.2959	11895.9		-1.2963	-7902.86		-1.2962	-4648.85		-1.2964	-2704.75
-1.013	15474.3		-1.2979	-23329.3		-1.2979	-18228.4		1.2978	11896.6		-1.2979	-7901.87		-1.2978	-4651.38		-1.298	-2705.59
-1.014	15192.4		-1.2996	-23329.5		-1.2995	-18233.7		1.2995	11897.4		-1.2996	-7901.74		-1.2995	-4654.9		-1.2997	-2705.47
-1.014	14851.3		-1.3013	-23329.5		-1.3014	-18236.7		1.3011	11898.8		-1.3012	-7902.89		-1.3011	-4658.7		-1.3013	-2705.32
-1.015	14474		-1.3031	-23329.1		-1.3031	-18236.2		1.3028	11900.3		-1.3031	-7905.09		-1.3028	-4661.84		-1.303	-2705.87
-1.015	14094		-1.3047	-23328.5		-1.3047	-18235.3		1.3045	11901.1		-1.3047	-7907.29		-1.3045	-4664.36		-1.3048	-2707.55
-1.016	13696.7		-1.3064	-23328.1		-1.3065	-18237		1.3062	11901.4		-1.3064	-7909.78		-1.3063	-4665.03		-1.3065	-2710.56
-1.016	13269.5		-1.3081	-23327.3		-1.3081	-18240.1		1.3078	11901.4		-1.3081	-7911.51		-1.308	-4665.1		-1.3082	-2714.66
-1.017	12829		-1.3097	-23326.3		-1.3098	-18242.7		1.3095	11901.5		-1.3098	-7912.66		-1.3096	-4666.46		-1.3099	-2718.92
-1.017	12378.8		-1.3114	-23325.1		-1.3114	-18245.9		1.3113	11902		-1.3114	-7912.55		-1.3113	-4669.49		-1.3115	-2722.63
-1.018	11952.2		-1.313	-23323.9		-1.3133	-18251.7		1.313	11903.3		-1.3131	-7911.41		-1.313	-4674.28		-1.3132	-2724.1
-1.018	11541.6		-1.3149	-23322.9		-1.3149	-18259		1.3146	11905.2		-1.315	-7910.6		-1.3146	-4680.27		-1.3148	-2723.67
-1.019	11123.1		-1.3166	-23322.1		-1.3166	-18264.1		1.3163	11907.6		-1.3166	-7911.35		-1.3163	-4686.75		-1.3167	-2722.21
-1.019	10694.7		-1.3183	-23320.9		-1.3182	-18266.2		1.318	11910.4		-1.3183	-7914.16		-1.3182	-4692.7		-1.3184	-2720.7
-1.02	10278.5		-1.32	-23319.6		-1.3199	-18265.1		1.3196	11912.7		-1.32	-7918.85		-1.3199	-4697.59		-1.32	-2720.44
-1.02	9863.16		-1.3216	-23318.6		-1.3216	-18261.8		1.3213	11914.4		-1.3215	-7923.93		-1.3215	-4698.07		-1.3216	-2722.29
-1.021	9428.02		-1.3232	-23318.1		-1.3232	-18258.9		1.3232	11915.6		-1.3232	-7928.52		-1.3232	-4695		-1.3233	-2725.25
-1.021	8979.45		-1.3248	-23317.7		-1.3252	-18258.4		1.3248	11917.1		-1.3249	-7931.82		-1.3248	-4691.77		-1.325	-2728.9
-1.022	8506.83		-1.3265	-23317.6		-1.3267	-18259.2		1.3265	11918.8		-1.3268	-7934.01		-1.3265	-4689.85		-1.3266	-2732.76
-1.023	8020.65		-1.3284	-23317.7		-1.3284	-18260.4		1.3282	11921.5		-1.3284	-7935.63		-1.3282	-4689.68		-1.3286	-2735.97
-1.023	7511.45		-1.33	-23318		-1.3301	-18260.9		1.3297	11924.6		-1.3301	-7938.08		-1.33	-4692.98		-1.3302	-2737.43
-1.023	6985.99		-1.3318	-23318.7		-1.3317	-18260.3		1.3315	11927.2		-1.3317	-7942.37		-1.3316	-4698.78		-1.3319	-2737.3
-1.024	6429.66		-1.3334	-23319.1		-1.3333	-18256.4		1.3331	11930.6		-1.3334	-7948.49		-1.3334	-4704.68		-1.3335	-2736.47
-1.025	5883.82		-1.3351	-23319.5		-1.3351	-18249.7		1.335	11934.3		-1.3351	-7954.86		-1.335	-4708.9		-1.3352	-2736.33
-1.025	5358.86		-1.3367	-23319.8		-1.337	-18241.8		1.3367	11936.6		-1.3368	-7960.78		-1.3367	-4711.81		-1.3369	-2737.78
-1.025	4854.43		-1.3384	-23320.4		-1.3386	-18234.5		1.3383	11937.3		-1.3386	-7965.81		-1.3383	-4713.27		-1.3386	-2741.7
-1.026	4390.34		-1.3402	-23321.2		-1.3403	-18229.2		1.34	11937.6		-1.3403	-7969.25		-1.34	-4713.47		-1.3404	-2746.68
-1.027	3978.45		-1.3419	-23321.3		-1.3419	-18225.7		1.3416	11937.4		-1.3419	-7970.35		-1.3419	-4713.26		-1.342	-2751.96
-1.027	3611.89		-1.3435	-23321.1		-1.3436	-18225.8		1.3433	11937		-1.3436	-7967.82		-1.3435	-4713.82		-1.3437	-2756.01
-1.028	3280.23		-1.3452	-23321.1		-1.3452	-18227.7		1.345	11937		-1.3452	-7964.41		-1.3451	-4715.33		-1.3453	-2758.11
-1.028	2970.47		-1.3469	-23321.2		-1.3469	-18228.6		1.3468	11937.6		-1.3469	-7962.35		-1.3468	-4718.38		-1.347	-2758.38
-1.029	2634.26		-1.3486	-23320.9		-1.3487	-18227.6		1.3485	11938.5		-1.3486	-7962		-1.3485	-4722.77		-1.3487	-2757.71
-1.029	2231.53		-1.3502	-23320.8		-1.3504	-18223.8		1.3501	11939.7		-1.3502	-7962.85		-1.3501	-4727.44		-1.3504	-2757.12
-1.03	1798.27		-1.3521	-23320.5		-1.3521	-18216.9		1.3518	11940.9		-1.3521	-7965.3		-1.3518	-4731.35		-1.3523	-2757.72
-1.03	1373.39		-1.3538	-23320		-1.3537	-18209.2		1.3534	11941.3		-1.3538	-7968.37		-1.3534	-4733.48		-1.3539	-2759.39
-1.031	952.972		-1.3554	-23319.7		-1.3554	-18204.8		1.3551	11941.2		-1.3554	-7970.44		-1.3553	-4733.85		-1.3556	-2762.54
-1.031	527.137		-1.3571	-23319.5		-1.357	-18203.6		1.3568	11941.5		-1.357	-7971.73		-1.357	-4733.64		-1.3572	-2766.43
-1.032	110.408		-1.3588	-23318.8		-1.3587	-18205.6		1.3584	11942.2		-1.3587	-7972.59		-1.3587	-4734.48		-1.3589	-2770.3
-1.032	-295.838		-1.3604	-23318.4		-1.3604	-18210.1		1.3604	11943.7		-1.3604	-7972.5		-1.3604	-4737.17		-1.3606	-2773.47
-1.033	-711.117		-1.3621	-23318.3		-1.3622	-18215.3		1.362	11945.6		-1.362	-7972.62		-1.362	-4741.14		-1.3622	-2775.57
-1.033	-1169.88		-1.3639	-23318.4		-1.3639	-18217.1		1.3636	11947.4		-1.364	-7973.88		-1.3637	-4745.65		-1.364	-2776.3
-1.034	-1653.73		-1.3656	-23318.3		-1.3656	-18214.8		1.3653	11949.6		-1.3656	-7975.86		-1.3653	-4750.24		-1.3657	-2776.65
-1.034	-2142.19		-1.3672	-23318.2		-1.3672	-18209.3		1.3669	11951.2		-1.3673	-7978.27		-1.3671	-4754.42		-1.3674	-2777.79
-1.035	-2622.25		-1.3689	-23318		-1.3689	-18201.9		1.3686	11951.8		-1.3689	-7981.9		-1.3688	-4755.08		-1.369	-2780.09
-1.035	-3092.19		-1.3706	-23318.2		-1.3706	-18195.2		1.3702	11951.2		-1.3706	-7986.13		-1.3704	-4753.66		-1.3707	-2782.98
-1.036	-3569.48		-1.3722	-23318.3		-1.3723	-18190.8		1.3721	11950.4		-1.3723	-7989.52		-1.3722	-4751.67		-1.3723	-2786.68
-1.037	-4039.79		-1.3739	-23318		-1.3741	-18190.9		1.3738	11950.5		-1.3739	-7991.69		-1.3738	-4750.21		-1.3741	-2790.97
[truncated: 13,398 more rows]
