# Supplementary material for: Quantum anomalous Hall edge channels survive up to the Curie temperature
Source: Nat Commun. 2021 Sep 22;12:5599. doi: 10.1038/s41467-021-25912-w (PMC8458438; doi:10.1038/s41467-021-25912-w)
Supplement: Supplementary file 2 — Source Data [file 41467_2021_25912_MOESM2_ESM.zip › Fig1f.xlsx]

## Sheet: Sheet1
	T=4.2K	T=1.4K	T=25mK
Gate	rho_xx	rho_xx	rho_xx
[V]	[h/e^2]	[h/e^2]	[h/e^2]
9	0.58512	0.30804	-4.24188e-05
8.9	0.58418	0.30642	-6.56203e-05
8.8	0.58268	0.30432	-3.18576e-05
8.7	0.5822	0.30235	1.06322e-05
8.6	0.58104	0.30043	-1.99808e-05
8.5	0.58029	0.29861	2.41549e-05
8.4	0.5794	0.29691	-7.10026e-05
8.3	0.5786	0.29531	-3.3712e-05
8.2	0.57751	0.29382	-6.05755e-06
8.1	0.57696	0.29239	-4.36994e-05
8	0.57629	0.29108	-9.46305e-05
7.9	0.57554	0.28988	-0.000148501
7.8	0.57493	0.28881	-0.000102243
7.7	0.57436	0.28782	-3.23443e-05
7.6	0.57383	0.28691	1.06047e-05
7.5	0.57349	0.2861	7.48569e-06
7.4	0.57305	0.28545	1.10274e-05
7.3	0.57269	0.28474	2.26662e-06
7.2	0.57243	0.28429	3.07181e-05
7.1	0.57182	0.28396	-7.84167e-06
7	0.5717	0.28362	-6.25629e-05
6.9	0.57158	0.28343	-8.80335e-05
6.8	0.5715	0.28328	-2.67432e-05
6.7	0.57153	0.28319	3.09518e-05
6.6	0.5714	0.28327	5.31214e-07
6.5	0.57135	0.28344	2.50481e-05
6.4	0.57143	0.28371	-4.90643e-05
6.3	0.57145	0.28405	1.37969e-05
6.2	0.5717	0.2845	-5.51067e-05
6.1	0.57217	0.28508	-5.66886e-05
6	0.5724	0.28571	-4.76198e-05
5.9	0.57277	0.28647	-3.19724e-05
5.8	0.57319	0.28736	-8.79115e-07
5.7	0.5735	0.28836	-1.49209e-05
5.6	0.57408	0.28942	-3.23607e-05
5.5	0.5746	0.29064	-8.80728e-05
5.4	0.5752	0.29203	6.50339e-06
5.3	0.57608	0.29354	-7.23016e-05
5.2	0.57685	0.29521	-2.05221e-06
5.1	0.57746	0.29702	2.36221e-05
5	0.57848	0.29908	3.42741e-05
4.9	0.57948	0.30134	6.40924e-05
4.8	0.58063	0.30377	2.47585e-05
4.7	0.58195	0.30649	8.1161e-05
4.6	0.58319	0.30948	-4.34688e-06
4.5	0.58459	0.31269	-4.80926e-05
4.4	0.58584	0.31627	-9.92718e-05
4.3	0.58722	0.32015	-5.58969e-05
4.2	0.58878	0.32442	-5.8892e-05
4.1	0.59045	0.32902	1.22481e-06
4	0.59189	0.33398	2.6178e-05
3.9	0.59338	0.3393	-4.93307e-05
3.8	0.5944	0.345	-8.89033e-05
3.7	0.59567	0.35106	-4.61085e-05
3.6	0.59673	0.35742	-5.86436e-05
3.5	0.59776	0.364	-4.37244e-06
3.4	0.59855	0.37096	7.72735e-07
3.3	0.59911	0.37808	4.10522e-05
3.2	0.59938	0.38527	4.29002e-05
3.1	0.5993	0.39254	3.45686e-05
3	0.59909	0.39994	-5.68433e-05
2.9	0.59852	0.40724	-8.36542e-05
2.8	0.59801	0.4145	-0.000128465
2.7	0.59699	0.42165	-0.000119647
2.6	0.59587	0.42856	-8.41225e-05
2.5	0.59427	0.4354	-0.00010568
2.4	0.59249	0.44191	-4.71075e-05
2.3	0.59074	0.44821	-4.48301e-05
2.2	0.58869	0.45427	-4.89224e-05
2.1	0.58657	0.45992	-0.000107303
2	0.58415	0.46553	-7.96431e-05
1.9	0.58135	0.47082	-8.6498e-05
1.8	0.57879	0.47573	-4.44174e-05
1.7	0.57618	0.48048	-5.98538e-05
1.6	0.57318	0.48486	-5.97716e-05
1.5	0.57034	0.48892	-3.01524e-05
1.4	0.56715	0.49277	-7.33243e-05
1.3	0.56416	0.4964	-8.61912e-05
1.2	0.56109	0.49976	-5.91375e-05
1.1	0.55767	0.50296	-6.58034e-05
1	0.5544	0.50588	-8.43864e-05
0.9	0.55115	0.50858	-6.15129e-05
0.8	0.54782	0.511	-5.92258e-06
0.7	0.54434	0.51318	-5.31877e-05
0.6	0.54102	0.51508	-4.21002e-05
0.5	0.53745	0.51691	-5.6026e-05
0.4	0.53406	0.51846	-1.39116e-05
0.3	0.53041	0.5198	-4.42454e-05
0.2	0.52707	0.52106	-7.6727e-05
0.1	0.52347	0.52202	0.000113087
1.8567e-18	0.52004	0.5228	8.0618e-06
-0.1	0.51657	0.52349	0.000138327
-0.2	0.51303	0.52405	0.000190147
-0.3	0.50961	0.52442	0.000310699
-0.4	0.50611	0.52446	0.000521729
-0.5	0.50253	0.52457	0.000564413
-0.6	0.49927	0.52449	0.000523522
-0.7	0.49558	0.52427	0.000627698
-0.8	0.4924	0.52388	0.000783111
-0.9	0.48876	0.52339	0.000926767
-1	0.48546	0.52271	0.0011
-1.1	0.48205	0.52198	0.00123
-1.2	0.47863	0.5212	0.00151
-1.3	0.47531	0.52022	0.0018
-1.4	0.47196	0.51915	0.00196
-1.5	0.46863	0.51808	0.00221
-1.6	0.46519	0.51677	0.00253
-1.7	0.46183	0.51541	0.00289
-1.8	0.45872	0.51398	0.00327
-1.9	0.45539	0.51248	0.0036
-2	0.45204	0.51094	0.00396
-2.1	0.44877	0.50929	0.00446
-2.2	0.44552	0.50747	0.00504
-2.3	0.44245	0.50552	0.00546
-2.4	0.43919	0.50363	0.00595
-2.5	0.43593	0.50173	0.00649
-2.6	0.43275	0.4997	0.00711
-2.7	0.42955	0.49766	0.00771
-2.8	0.42647	0.49559	0.00832
-2.9	0.42333	0.49334	0.00905
-3	0.42021	0.49099	0.00981
-3.1	0.4171	0.48873	0.0107
-3.2	0.41393	0.48632	0.01158
-3.3	0.41091	0.48391	0.01241
-3.4	0.40791	0.48152	0.0134
-3.5	0.40492	0.47901	0.01432
-3.6	0.40192	0.47642	0.01546
-3.7	0.39883	0.47392	0.01658
-3.8	0.39588	0.47124	0.01776
-3.9	0.39295	0.46857	0.01888
-4	0.39006	0.46581	0.02029
-4.1	0.38722	0.46316	0.02181
-4.2	0.3843	0.46046	0.02332
-4.3	0.38143	0.45773	0.02493
-4.4	0.37856	0.45494	0.02662
-4.5	0.37571	0.45209	0.02846
-4.6	0.37299	0.4493	0.03027
-4.7	0.37024	0.4465	0.03236
-4.8	0.3675	0.44371	0.03439
-4.9	0.36471	0.44083	0.03661
-5	0.36201	0.43801	0.03889
-5.1	0.35939	0.43511	0.04133
-5.2	0.35678	0.43229	0.0439
-5.3	0.35423	0.42944	0.04659
-5.4	0.35161	0.4266	0.04944
-5.5	0.34903	0.42375	0.05231
-5.6	0.34654	0.42092	0.0553
-5.7	0.34408	0.41815	0.05841
-5.8	0.34167	0.41533	0.06175
-5.9	0.3393	0.41254	0.06528
-6	0.33683	0.40977	0.06889
-6.1	0.33449	0.407	0.07271
-6.2	0.3322	0.40426	0.07655
-6.3	0.32989	0.40157	0.08057
-6.4	0.32771	0.39889	0.08503
-6.5	0.32542	0.39621	0.08928
-6.6	0.32322	0.39355	0.0937
-6.7	0.32103	0.39089	0.09827
-6.8	0.31891	0.38825	0.1031
-6.9	0.31689	0.38566	0.10805
-7	0.31475	0.38315	0.1131
-7.1	0.31268	0.38057	0.11834
-7.2	0.31068	0.37812	0.12368
-7.3	0.30878	0.37562	0.12913
-7.4	0.30684	0.37317	0.13473
-7.5	0.30489	0.37078	0.14023
-7.6	0.303	0.36845	0.14607
-7.7	0.30109	0.36607	0.1518
-7.8	0.29924	0.36374	0.15788
-7.9	0.29753	0.36148	0.16409
-8	0.29577	0.35922	0.17015
-8.1	0.29402	0.35697	0.17615
-8.2	0.2923	0.35477	0.18229
-8.3	0.29059	0.35256	0.18879
-8.4	0.28901	0.35044	0.19518
-8.5	0.28731	0.34837	0.20173
-8.6	0.28586	0.3463	0.20799
-8.7	0.2842	0.34426	0.21533
-8.8	0.28264	0.34222	0.22294
-8.9	0.28109	0.34025	0.23045
-9	0.2796	0.33828	0.23874
