# Supplementary material for: Quantum anomalous Hall edge channels survive up to the Curie temperature
Source: Nat Commun. 2021 Sep 22;12:5599. doi: 10.1038/s41467-021-25912-w (PMC8458438; doi:10.1038/s41467-021-25912-w)
Supplement: Supplementary file 2 — Source Data [file 41467_2021_25912_MOESM2_ESM.zip › Fig2a.xlsx]

## Sheet: Sheet1
	Data	Data	Data	Data	Data			Simulation	Simulation	Simulation	Simulation	Simulation
Gate	V_D	V_C	V_B	V_3	V_2		Gate	V_D	V_C	V_B	V_3	V_2
[V]	[normalized]	[normalized]	[normalized]	[normalized]	[normalized]		[V]	[normalized]	[normalized]	[normalized]	[normalized]	[normalized]
9	0.98777	0.99666	0.9962	0.00095079	0.0014		9	0.99238	0.99478	0.99718	0.00522	0.00762
8.9	0.98783	0.99677	0.99627	0.000934898	0.00129		8	0.99246	0.99484	0.99722	0.00516	0.00754
8.8	0.98794	0.99699	0.99625	0.00096266	0.00136		7	0.99207	0.99456	0.99705	0.00544	0.00793
8.7	0.98745	0.9968	0.99623	0.000951728	0.00142		6	0.99202	0.99452	0.99701	0.00548	0.00798
8.6	0.98714	0.99657	0.99622	0.000945073	0.00133		5.5	0.99238	0.99476	0.99715	0.00524	0.00762
8.5	0.98733	0.99695	0.9962	0.000926445	0.00137		5	0.99224	0.99467	0.9971	0.00533	0.00776
8.4	0.98724	0.9965	0.99624	0.00090702	0.00141		4	0.99205	0.99452	0.997	0.00548	0.00795
8.3	0.98775	0.99692	0.99634	0.000980673	0.00133		3	0.99237	0.99474	0.99711	0.00526	0.00763
8.2	0.98744	0.99674	0.99626	0.000861623	0.00132		2	0.99212	0.99457	0.99703	0.00543	0.00788
8.1	0.98758	0.99691	0.99623	0.000767322	0.00131		1	0.99195	0.99446	0.99697	0.00554	0.00805
8	0.98766	0.99693	0.99647	0.000877785	0.00138		0	0.99148	0.99412	0.99676	0.00588	0.00852
7.9	0.98794	0.99712	0.99644	0.00092054	0.00139		-1	0.98691	0.99101	0.99512	0.00899	0.01309
7.8	0.98773	0.99655	0.99647	0.00102	0.0014		-2	0.97232	0.98103	0.98973	0.01897	0.02768
7.7	0.98804	0.99697	0.9962	0.000995991	0.00128		-3	0.93586	0.95527	0.97469	0.04473	0.06414
7.6	0.98789	0.99681	0.99622	0.000932865	0.00124		-4	0.86009	0.90028	0.94048	0.09972	0.13991
7.5	0.98765	0.99665	0.9963	0.000930415	0.00131		-5	0.74007	0.81031	0.88054	0.18969	0.25993
7.4	0.98813	0.99709	0.99623	0.000963652	0.00131		-6	0.62364	0.72001	0.81637	0.27999	0.37636
7.3	0.98791	0.99667	0.99624	0.000979528	0.00138		-7	0.54615	0.65358	0.761	0.34642	0.45385
7.2	0.98794	0.99683	0.99612	0.000916949	0.00139		-8	0.49814	0.60638	0.71462	0.39362	0.50186
7.1	0.98788	0.9969	0.99608	0.000837136	0.00143		-9	0.46562	0.5687	0.67179	0.4313	0.53438
7	0.98825	0.99718	0.99625	0.000924635	0.00132
6.9	0.98792	0.99679	0.9962	0.000905022	0.00137
6.8	0.98832	0.99702	0.99627	0.000878926	0.00137
6.7	0.9882	0.9969	0.99624	0.000856695	0.00144
6.6	0.98824	0.99669	0.99631	0.000897357	0.00133
6.5	0.98879	0.99715	0.99635	0.000962953	0.00128
6.4	0.98857	0.99674	0.9962	0.000975264	0.0013
6.3	0.98885	0.99685	0.99636	0.00107	0.00142
6.2	0.98856	0.99679	0.99633	0.001	0.00135
6.1	0.9886	0.99691	0.99634	0.000912516	0.00141
6	0.98849	0.99683	0.99636	0.000904261	0.00132
5.9	0.98865	0.99695	0.99632	0.00087679	0.00137
5.8	0.98868	0.99721	0.99627	0.000928783	0.00144
5.7	0.98795	0.99685	0.99632	0.000923509	0.00145
5.6	0.98817	0.99696	0.99616	0.000955865	0.00136
5.5	0.98839	0.99726	0.99622	0.000948902	0.00134
5.4	0.98796	0.99684	0.99614	0.000974145	0.0014
5.3	0.9885	0.99713	0.99611	0.000927795	0.00135
5.2	0.98787	0.99651	0.99602	0.000850775	0.00141
5.1	0.98826	0.99688	0.99605	0.000948057	0.00146
5	0.98859	0.997	0.99613	0.000955643	0.00149
4.9	0.98839	0.99695	0.99616	0.000989324	0.00149
4.8	0.98803	0.99663	0.99616	0.001	0.00146
4.7	0.98822	0.99674	0.99628	0.000881377	0.00138
4.6	0.98842	0.99692	0.99615	0.000878002	0.00127
4.5	0.98847	0.99697	0.99616	0.000930658	0.00123
4.4	0.9882	0.99692	0.99636	0.000929968	0.00129
4.3	0.98806	0.99689	0.99632	0.000871865	0.00126
4.2	0.98798	0.99669	0.99626	0.000937406	0.00129
4.1	0.98805	0.9966	0.99614	0.000850005	0.00133
4	0.98798	0.99656	0.99609	0.000815667	0.00134
3.9	0.988	0.9967	0.99606	0.000851763	0.00131
3.8	0.98836	0.99723	0.99612	0.000812479	0.00137
3.7	0.98822	0.99706	0.99617	0.000783768	0.00134
3.6	0.988	0.99684	0.99627	0.000958944	0.00137
3.5	0.98777	0.99679	0.9962	0.000852544	0.00129
3.4	0.98818	0.99714	0.9962	0.000850138	0.00134
3.3	0.98847	0.99718	0.99633	0.000834972	0.00135
3.2	0.98829	0.99689	0.99627	0.000938315	0.0014
3.1	0.9877	0.99643	0.99606	0.00102	0.00138
3	0.98792	0.99685	0.99624	0.000965607	0.00133
2.9	0.98782	0.99682	0.99621	0.000887944	0.00134
2.8	0.98798	0.99684	0.99621	0.000976054	0.00138
2.7	0.98797	0.99682	0.99611	0.000977134	0.00139
2.6	0.98787	0.99664	0.99603	0.000912427	0.00138
2.5	0.98799	0.99676	0.99601	0.000877617	0.00134
2.4	0.9882	0.99686	0.99603	0.000811695	0.00137
2.3	0.98806	0.99672	0.99616	0.000840166	0.00132
2.2	0.98774	0.99635	0.9962	0.000979034	0.00133
2.1	0.98848	0.99698	0.99619	0.00102	0.00123
2	0.98809	0.99654	0.99629	0.000926865	0.00136
1.9	0.98828	0.99679	0.99625	0.000894396	0.00138
1.8	0.98817	0.99683	0.9963	0.000976865	0.00133
1.7	0.98774	0.99656	0.9964	0.000957548	0.00142
1.6	0.98721	0.99635	0.99627	0.000855723	0.00143
1.5	0.98722	0.99644	0.99615	0.00085169	0.00135
1.4	0.98694	0.99644	0.99613	0.000952718	0.00134
1.3	0.9867	0.99645	0.99619	0.000975563	0.00137
1.2	0.98664	0.99622	0.99616	0.00106	0.00137
1.1	0.98648	0.99597	0.99616	0.00099862	0.00136
1	0.98641	0.99628	0.99621	0.000887258	0.0014
0.9	0.98611	0.9962	0.99614	0.000828715	0.00148
0.8	0.98617	0.99607	0.9962	0.000912854	0.00154
0.7	0.98602	0.99595	0.99632	0.000946258	0.00159
0.6	0.98596	0.99591	0.99637	0.000907129	0.00161
0.5	0.98576	0.99593	0.99638	0.000902171	0.00165
0.4	0.98596	0.99608	0.9963	0.000906718	0.00163
0.3	0.98646	0.99644	0.99621	0.000913948	0.00169
0.2	0.98559	0.99601	0.99602	0.000949606	0.00191
0.1	0.98577	0.99638	0.99599	0.00105	0.00206
1.8567e-18	0.98544	0.9961	0.99596	0.000938843	0.00224
-0.1	0.98613	0.99672	0.99596	0.000946047	0.00227
-0.2	0.98571	0.99626	0.99595	0.00101	0.00256
-0.3	0.986	0.99644	0.99601	0.0012	0.00291
-0.4	0.98674	0.99693	0.9958	0.00132	0.00331
-0.5	0.98691	0.99701	0.9957	0.00133	0.00377
-0.6	0.98651	0.99667	0.99545	0.00141	0.00424
-0.7	0.98634	0.99659	0.99534	0.00149	0.00475
-0.8	0.98641	0.99656	0.99526	0.00165	0.00547
-0.9	0.98666	0.99676	0.9951	0.00173	0.00618
-1	0.98707	0.99703	0.99495	0.002	0.00696
-1.1	0.98729	0.99733	0.99484	0.00227	0.00785
-1.2	0.98704	0.99735	0.99441	0.00239	0.00884
-1.3	0.98744	0.99799	0.99413	0.00275	0.01003
-1.4	0.98747	0.99806	0.99378	0.00305	0.01132
-1.5	0.98753	0.99808	0.99346	0.00346	0.01275
-1.6	0.98735	0.99819	0.993	0.00388	0.01416
-1.7	0.98719	0.99813	0.99256	0.00432	0.01576
-1.8	0.98689	0.99791	0.99219	0.00481	0.01757
-1.9	0.98701	0.99822	0.99167	0.00537	0.01956
-2	0.98714	0.99864	0.9911	0.00598	0.02178
-2.1	0.98679	0.99835	0.99035	0.00666	0.02413
-2.2	0.98623	0.99812	0.98964	0.00739	0.02664
-2.3	0.98578	0.99844	0.98894	0.00825	0.02941
-2.4	0.98469	0.99821	0.98813	0.00917	0.03241
-2.5	0.98469	0.99819	0.98736	0.01028	0.03564
-2.6	0.98399	0.99796	0.98635	0.01133	0.03914
-2.7	0.98341	0.99799	0.98512	0.01252	0.04299
-2.8	0.98207	0.99749	0.98395	0.01399	0.04701
-2.9	0.98043	0.99679	0.98271	0.01557	0.05127
-3	0.97873	0.99638	0.98142	0.01728	0.056
-3.1	0.97726	0.99589	0.97995	0.01916	0.06106
-3.2	0.97542	0.99518	0.97834	0.02117	0.06636
-3.3	0.97356	0.99442	0.97661	0.02334	0.07212
-3.4	0.97091	0.99323	0.9749	0.02585	0.07815
-3.5	0.96778	0.99178	0.97279	0.02864	0.08461
-3.6	0.96456	0.99021	0.97049	0.03164	0.09162
-3.7	0.96187	0.98892	0.9681	0.03498	0.09949
-3.8	0.95819	0.98715	0.96565	0.03847	0.10727
-3.9	0.95369	0.98441	0.96302	0.04224	0.11521
-4	0.94907	0.98151	0.96019	0.04626	0.12372
-4.1	0.9441	0.97857	0.95735	0.05088	0.13285
-4.2	0.9382	0.97501	0.95422	0.0557	0.14253
-4.3	0.93173	0.97122	0.95086	0.06087	0.15218
-4.4	0.92467	0.96673	0.94708	0.06658	0.16269
-4.5	0.91664	0.96203	0.94289	0.07251	0.17323
-4.6	0.90771	0.95648	0.9386	0.07898	0.1842
-4.7	0.89905	0.95064	0.934	0.08579	0.19599
-4.8	0.8894	0.94443	0.92903	0.0931	0.20821
-4.9	0.87848	0.93693	0.92392	0.10109	0.22083
-5	0.86799	0.92958	0.91866	0.10909	0.23312
-5.1	0.85624	0.92167	0.91294	0.11759	0.24585
-5.2	0.84399	0.91313	0.90682	0.12681	0.25931
-5.3	0.83072	0.90362	0.90039	0.13647	0.27315
-5.4	0.81758	0.89406	0.89332	0.14679	0.28712
-5.5	0.80413	0.88395	0.88678	0.15709	0.3004
-5.6	0.79063	0.87401	0.87939	0.16816	0.31321
-5.7	0.77611	0.86258	0.87106	0.17939	0.32612
-5.8	0.76224	0.85133	0.8631	0.1911	0.33933
-5.9	0.74701	0.83885	0.85512	0.20298	0.35248
-6	0.73286	0.82736	0.84746	0.21451	0.3653
-6.1	0.71807	0.81512	0.83987	0.22567	0.37821
-6.2	0.70371	0.8033	0.83169	0.23755	0.39053
-6.3	0.69003	0.79143	0.8235	0.24999	0.40224
-6.4	0.67721	0.77998	0.81618	0.26297	0.4151
-6.5	0.66464	0.76874	0.80884	0.27457	0.42613
-6.6	0.65254	0.75749	0.80045	0.28553	0.4355
-6.7	0.63975	0.74598	0.7915	0.29632	0.44418
-6.8	0.62796	0.73569	0.78313	0.30797	0.45299
-6.9	0.61479	0.72459	0.77481	0.31939	0.4622
-7	0.60228	0.71346	0.76881	0.3283	0.47146
-7.1	0.59112	0.70277	0.76187	0.3371	0.47893
-7.2	0.58112	0.69272	0.75499	0.34612	0.48653
-7.3	0.57125	0.68247	0.74685	0.35445	0.49252
-7.4	0.5627	0.67415	0.74001	0.36406	0.49927
-7.5	0.55507	0.66684	0.7337	0.3731	0.50517
-7.6	0.54668	0.65887	0.72734	0.38087	0.51032
-7.7	0.53813	0.65013	0.72188	0.38701	0.51602
-7.8	0.53206	0.64344	0.71629	0.39442	0.52116
-7.9	0.52685	0.63742	0.71238	0.40238	0.52743
-8	0.52236	0.63254	0.70883	0.40992	0.53321
-8.1	0.51631	0.62602	0.70375	0.41519	0.53679
-8.2	0.51078	0.6198	0.69738	0.42041	0.53925
-8.3	0.50468	0.61306	0.69223	0.42502	0.54288
-8.4	0.49941	0.60729	0.68738	0.42951	0.54555
-8.5	0.49416	0.60152	0.68167	0.43367	0.54736
-8.6	0.48853	0.59524	0.67699	0.43698	0.5496
-8.7	0.48444	0.59031	0.67317	0.44124	0.55237
-8.8	0.48127	0.58669	0.66911	0.44687	0.55488
-8.9	0.47866	0.58375	0.66556	0.45249	0.55784
-9	0.47719	0.58177	0.66301	0.45941	0.56151
