# Supplementary material for: Quantum anomalous Hall edge channels survive up to the Curie temperature
Source: Nat Commun. 2021 Sep 22;12:5599. doi: 10.1038/s41467-021-25912-w (PMC8458438; doi:10.1038/s41467-021-25912-w)
Supplement: Supplementary file 2 — Source Data [file 41467_2021_25912_MOESM2_ESM.zip › Fig2b.xlsx]

## Sheet: Sheet1
	Data	Data	Data	Data	Data			Simulation	Simulation	Simulation	Simulation	Simulation
Gate	V_D	V_C	V_B	V_3	V_2		Gate	V_D	V_C	V_B	V_3	V_2
[V]	[normalized]	[normalized]	[normalized]	[normalized]	[normalized]		[V]	[normalized]	[normalized]	[normalized]	[normalized]	[normalized]
9	0.52235	0.63219	0.73422	0.38306	0.49716		9	0.52457	0.63395	0.74334	0.36605	0.47543
8.9	0.52331	0.63296	0.73496	0.38217	0.49646		8	0.54378	0.65114	0.75851	0.34886	0.45622
8.8	0.52527	0.63495	0.73632	0.38045	0.49476		7	0.55764	0.66314	0.76863	0.33686	0.44236
8.7	0.52756	0.63721	0.73824	0.37851	0.49265		6	0.56229	0.66706	0.77182	0.33294	0.43771
8.6	0.53	0.63965	0.73995	0.37671	0.49058		5.5	0.56046	0.66562	0.77079	0.33438	0.43954
8.5	0.53158	0.64096	0.74167	0.37418	0.48862		5	0.55572	0.66179	0.76787	0.33821	0.44428
8.4	0.5338	0.64293	0.74355	0.3723	0.48681		4	0.53801	0.64685	0.75569	0.35315	0.46199
8.3	0.53626	0.64543	0.74545	0.37053	0.48495		3	0.50572	0.61881	0.73191	0.38119	0.49428
8.2	0.53825	0.64733	0.74727	0.3685	0.48317		2	0.46306	0.57806	0.69306	0.42194	0.53694
8.1	0.54007	0.64898	0.74911	0.36683	0.48156		1	0.43619	0.54273	0.64928	0.45727	0.56381
8	0.54238	0.65149	0.75073	0.36556	0.47979		0	0.43375	0.52379	0.61383	0.47621	0.56625
7.9	0.54357	0.65246	0.7524	0.36337	0.47823		-1	0.43988	0.51448	0.58909	0.48552	0.56012
7.8	0.54564	0.65438	0.75376	0.36192	0.47662		-2	0.44718	0.50956	0.57195	0.49044	0.55282
7.7	0.54751	0.65607	0.75506	0.36058	0.47508		-3	0.45357	0.50661	0.55964	0.49339	0.54643
7.6	0.54872	0.65742	0.75628	0.35898	0.47353		-4	0.45966	0.50464	0.54962	0.49536	0.54034
7.5	0.5503	0.65914	0.75769	0.35779	0.47225		-5	0.46563	0.50324	0.54086	0.49676	0.53437
7.4	0.55144	0.66006	0.75905	0.35636	0.47095		-6	0.47082	0.5023	0.53379	0.4977	0.52918
7.3	0.55304	0.6616	0.76025	0.35528	0.46978		-7	0.47526	0.50165	0.52804	0.49835	0.52474
7.2	0.55394	0.66245	0.76135	0.35391	0.46897		-8	0.47897	0.50121	0.52346	0.49879	0.52103
7.1	0.55538	0.66385	0.76218	0.35318	0.46781		-9	0.4819	0.50091	0.51992	0.49909	0.5181
7	0.55644	0.66488	0.76309	0.35228	0.46693
6.9	0.55736	0.66582	0.76393	0.35146	0.46626
6.8	0.55789	0.66643	0.76467	0.35046	0.46563
6.7	0.55852	0.66736	0.76539	0.34997	0.46514
6.6	0.5592	0.66811	0.76624	0.34956	0.46497
6.5	0.55974	0.6685	0.76705	0.34918	0.46476
6.4	0.55996	0.66893	0.76743	0.34867	0.46443
6.3	0.55999	0.66911	0.76797	0.34844	0.46429
6.2	0.56012	0.66951	0.76826	0.34827	0.46406
6.1	0.5607	0.67011	0.76863	0.34844	0.46408
6	0.56082	0.67034	0.76881	0.34863	0.46423
5.9	0.56051	0.67028	0.76908	0.34859	0.46464
5.8	0.56006	0.66997	0.76916	0.34872	0.46496
5.7	0.55959	0.66974	0.76926	0.34891	0.46539
5.6	0.55915	0.66963	0.76917	0.34946	0.46603
5.5	0.55898	0.66981	0.76893	0.35035	0.46681
5.4	0.55772	0.66869	0.76876	0.35053	0.46762
5.3	0.55719	0.66855	0.76858	0.35155	0.46851
5.2	0.55615	0.66773	0.76808	0.35229	0.46939
5.1	0.55464	0.66653	0.76764	0.35304	0.47052
5	0.55322	0.6653	0.76717	0.35388	0.47172
4.9	0.55235	0.66475	0.76606	0.35528	0.47372
4.8	0.55128	0.66415	0.76565	0.35686	0.47509
4.7	0.54921	0.66264	0.76505	0.35781	0.47649
4.6	0.54742	0.66132	0.76438	0.35943	0.47815
4.5	0.54585	0.66005	0.76354	0.36102	0.48004
4.4	0.54377	0.65827	0.76247	0.36265	0.48218
4.3	0.54123	0.65615	0.76128	0.36434	0.4843
4.2	0.54004	0.65557	0.76017	0.36718	0.48658
4.1	0.53713	0.65312	0.75887	0.36908	0.48917
4	0.53412	0.65065	0.75753	0.37102	0.49166
3.9	0.5313	0.64837	0.7559	0.37331	0.49429
3.8	0.52825	0.6458	0.75422	0.37569	0.49745
3.7	0.52564	0.64374	0.75261	0.37862	0.50035
3.6	0.52257	0.64148	0.75068	0.38154	0.50336
3.5	0.51947	0.63901	0.74868	0.38462	0.50671
3.4	0.51527	0.63557	0.74659	0.38866	0.51039
3.3	0.5107	0.63124	0.74459	0.39276	0.51427
3.2	0.5084	0.62975	0.74222	0.3957	0.51773
3.1	0.5046	0.62631	0.73959	0.39829	0.5215
3	0.50169	0.62397	0.73698	0.40261	0.52525
2.9	0.49708	0.6199	0.73431	0.40608	0.5297
2.8	0.49268	0.61603	0.73158	0.40993	0.53418
2.7	0.48874	0.61273	0.72889	0.41401	0.53856
2.6	0.48501	0.60942	0.72553	0.4187	0.54274
2.5	0.48102	0.6057	0.72199	0.42324	0.54706
2.4	0.47674	0.60181	0.71841	0.42764	0.55167
2.3	0.47224	0.59731	0.7148	0.43164	0.55602
2.2	0.46866	0.59375	0.71087	0.43612	0.55967
2.1	0.46434	0.58937	0.70702	0.44009	0.56348
2	0.46073	0.58546	0.70312	0.44427	0.56734
1.9	0.45742	0.58172	0.69889	0.44858	0.5706
1.8	0.45399	0.57765	0.69466	0.4521	0.57369
1.7	0.45143	0.57435	0.69062	0.45627	0.57684
1.6	0.44834	0.57029	0.68655	0.45935	0.57946
1.5	0.44566	0.56664	0.68239	0.46225	0.58149
1.4	0.44364	0.56366	0.67805	0.46547	0.58311
1.3	0.44157	0.5601	0.67362	0.46788	0.58443
1.2	0.43945	0.55656	0.66952	0.46993	0.58586
1.1	0.43831	0.55387	0.66555	0.47241	0.5869
1	0.43769	0.55149	0.66143	0.47487	0.58724
0.9	0.43676	0.54887	0.65745	0.47679	0.58762
0.8	0.43575	0.54614	0.65366	0.47826	0.5879
0.7	0.43526	0.54379	0.64975	0.47967	0.58773
0.6	0.43547	0.54216	0.64605	0.48167	0.58753
0.5	0.43572	0.5403	0.64264	0.48329	0.58741
0.4	0.43535	0.53805	0.6393	0.48424	0.58693
0.3	0.43576	0.53658	0.63534	0.48571	0.58599
0.2	0.43617	0.53517	0.63213	0.48695	0.58543
0.1	0.43622	0.53318	0.6287	0.48743	0.5845
1.8567e-18	0.43699	0.53193	0.62545	0.48865	0.58356
-0.1	0.43771	0.53055	0.62224	0.48946	0.58258
-0.2	0.43811	0.52903	0.61974	0.49005	0.58188
-0.3	0.43886	0.52795	0.617	0.49087	0.58099
-0.4	0.43936	0.52656	0.61424	0.49132	0.58024
-0.5	0.43983	0.52514	0.61169	0.49161	0.57916
-0.6	0.44116	0.52494	0.60916	0.49289	0.57817
-0.7	0.44197	0.52424	0.60689	0.49369	0.57733
-0.8	0.44203	0.52271	0.60452	0.49334	0.57618
-0.9	0.44306	0.52217	0.60237	0.49419	0.57514
-1	0.44325	0.52085	0.60044	0.49398	0.57429
-1.1	0.44353	0.51959	0.59854	0.49385	0.57358
-1.2	0.44483	0.51952	0.59634	0.49476	0.5723
-1.3	0.44624	0.51963	0.59414	0.4959	0.57103
-1.4	0.44631	0.51839	0.5923	0.49557	0.57013
-1.5	0.44674	0.51728	0.5905	0.49532	0.569
-1.6	0.44753	0.51681	0.58851	0.49584	0.56794
-1.7	0.44782	0.51599	0.58601	0.49575	0.56653
-1.8	0.44794	0.51484	0.58489	0.49527	0.56614
-1.9	0.44891	0.51459	0.58346	0.49566	0.56532
-2	0.45021	0.5146	0.5821	0.49644	0.56469
-2.1	0.45073	0.51393	0.58095	0.49663	0.56406
-2.2	0.45086	0.51301	0.57932	0.49627	0.5628
-2.3	0.45148	0.51274	0.57758	0.49641	0.56183
-2.4	0.45237	0.51253	0.5764	0.4968	0.5613
-2.5	0.45251	0.51172	0.57537	0.49653	0.56068
-2.6	0.45404	0.51223	0.57399	0.49762	0.55975
-2.7	0.45426	0.51128	0.57264	0.49719	0.55903
-2.8	0.45498	0.51098	0.57123	0.49729	0.55808
-2.9	0.45501	0.51005	0.56998	0.49677	0.55722
-3	0.45628	0.51039	0.56887	0.49756	0.55642
-3.1	0.45671	0.50979	0.56782	0.49743	0.55595
-3.2	0.45736	0.5096	0.56648	0.49755	0.55501
-3.3	0.45788	0.50925	0.5653	0.49768	0.55411
-3.4	0.45845	0.509	0.56413	0.4979	0.55328
-3.5	0.45816	0.50786	0.56293	0.49712	0.55241
-3.6	0.45907	0.50778	0.56173	0.49744	0.55154
-3.7	0.4592	0.50706	0.56068	0.49699	0.55077
-3.8	0.45999	0.5071	0.5594	0.4972	0.54979
-3.9	0.46038	0.50638	0.55824	0.49695	0.54904
-4	0.46087	0.50592	0.5569	0.4968	0.5481
-4.1	0.46206	0.50652	0.55611	0.49764	0.54759
-4.2	0.4622	0.50577	0.55568	0.49709	0.54736
-4.3	0.4629	0.50572	0.55412	0.49735	0.54623
-4.4	0.46349	0.50542	0.55335	0.49748	0.54549
-4.5	0.46385	0.50494	0.55236	0.49724	0.54471
-4.6	0.46479	0.50509	0.55115	0.49763	0.54378
-4.7	0.46504	0.50452	0.55017	0.49731	0.54309
-4.8	0.46488	0.50354	0.54925	0.49654	0.54243
-4.9	0.46602	0.50388	0.54842	0.49714	0.54175
-5	0.46656	0.50381	0.54769	0.49715	0.54117
-5.1	0.46756	0.50368	0.54712	0.49752	0.5408
-5.2	0.46829	0.50391	0.54586	0.49787	0.53986
-5.3	0.46966	0.50365	0.54524	0.49798	0.53951
-5.4	0.47066	0.50351	0.54433	0.49823	0.53875
-5.5	0.47036	0.50327	0.54388	0.49801	0.53844
-5.6	0.46977	0.50257	0.54281	0.49725	0.5376
-5.7	0.47036	0.50262	0.542	0.49746	0.53694
-5.8	0.47099	0.50281	0.54144	0.49785	0.53661
-5.9	0.47109	0.50238	0.54063	0.4974	0.53595
-6	0.47148	0.50222	0.53999	0.49738	0.5354
-6.1	0.47215	0.50215	0.53893	0.49751	0.53438
-6.2	0.47225	0.50152	0.5386	0.49715	0.5342
-6.3	0.4737	0.50244	0.53783	0.49823	0.53377
-6.4	0.47346	0.50174	0.53714	0.49747	0.53325
-6.5	0.47441	0.50213	0.53659	0.498	0.53285
-6.6	0.47435	0.50148	0.53604	0.49765	0.53243
-6.7	0.47525	0.50201	0.53568	0.49835	0.53203
-6.8	0.4754	0.5017	0.5349	0.49802	0.53138
-6.9	0.47589	0.50159	0.53439	0.4981	0.53104
-7	0.47644	0.50154	0.53356	0.49825	0.53034
-7.1	0.47631	0.50083	0.53348	0.49753	0.53028
-7.2	0.47736	0.50141	0.53289	0.49828	0.5297
-7.3	0.4776	0.50117	0.53221	0.49817	0.52901
-7.4	0.47754	0.50067	0.53176	0.49779	0.52868
-7.5	0.47816	0.50095	0.53106	0.49812	0.52819
-7.6	0.47836	0.50063	0.53071	0.49794	0.52787
-7.7	0.4794	0.50118	0.53043	0.49846	0.52768
-7.8	0.47993	0.50136	0.52981	0.49864	0.52723
-7.9	0.48003	0.50101	0.52951	0.49834	0.52712
-8	0.47987	0.50054	0.52933	0.49793	0.52684
-8.1	0.48081	0.50113	0.52886	0.4987	0.52643
-8.2	0.48117	0.50105	0.52835	0.49873	0.52601
-8.3	0.48125	0.50081	0.52787	0.4984	0.52558
-8.4	0.48188	0.50116	0.52772	0.49887	0.52547
-8.5	0.48213	0.501	0.52718	0.49878	0.52503
-8.6	0.48252	0.50093	0.52677	0.49887	0.52459
-8.7	0.48281	0.50094	0.52649	0.49892	0.52435
-8.8	0.48285	0.50073	0.52592	0.49876	0.52382
-8.9	0.48282	0.50035	0.52574	0.49844	0.5239
-9	0.48401	0.5013	0.52549	0.49941	0.52382
