# Supplementary material for: Quantum anomalous Hall edge channels survive up to the Curie temperature
Source: Nat Commun. 2021 Sep 22;12:5599. doi: 10.1038/s41467-021-25912-w (PMC8458438; doi:10.1038/s41467-021-25912-w)
Supplement: Supplementary file 2 — Source Data [file 41467_2021_25912_MOESM2_ESM.zip › Fig2c.xlsx]

## Sheet: Sheet1
	Data	Data	Data	Data	Data	Data			Simulation	Simulation	Simulation	Simulation	Simulation	Simulation
Gate	V_D	V_C	V_B	V_4	V_3	V_2		Gate	V_D	V_C	V_B	V_4	V_3	V_2
[V]	[normalized]	[normalized]	[normalized]	[normalized]	[normalized]	[normalized]		[V]	[normalized]	[normalized]	[normalized]	[normalized]	[normalized]	[normalized]
9	0.47358	0.53076	0.58636	0.45969	0.51439	0.56733		9	0.45254	0.50847	0.5644	0.4356	0.49153	0.54746
8.9	0.4735	0.53085	0.58661	0.45944	0.51433	0.56743		8	0.45117	0.50948	0.56779	0.43221	0.49052	0.54883
8.8	0.47338	0.531	0.58702	0.45909	0.51424	0.56759		7	0.45023	0.51028	0.57033	0.42967	0.48972	0.54977
8.7	0.4732	0.53108	0.58738	0.45876	0.51417	0.56779		6	0.44973	0.51073	0.57174	0.42826	0.48927	0.55027
8.6	0.47305	0.53119	0.58776	0.45847	0.51416	0.56804		5	0.44962	0.51084	0.57206	0.42794	0.48916	0.55038
8.5	0.47295	0.53134	0.58818	0.45816	0.51409	0.56825		4	0.44993	0.51056	0.57119	0.42881	0.48944	0.55007
8.4	0.47284	0.53151	0.58861	0.45785	0.51405	0.56847		3	0.45095	0.50964	0.56834	0.43166	0.49036	0.54905
8.3	0.47272	0.53162	0.58898	0.45751	0.51395	0.56865		2	0.454	0.50758	0.56116	0.43884	0.49242	0.546
8.2	0.47259	0.53171	0.58931	0.45728	0.51397	0.56885		1	0.4605	0.50492	0.54933	0.45067	0.49508	0.5395
8.1	0.47253	0.5319	0.58972	0.45701	0.51393	0.56905		0	0.46791	0.50306	0.5382	0.4618	0.49694	0.53209
8	0.4725	0.53209	0.59013	0.45671	0.51384	0.5692		-1	0.4737	0.50203	0.53036	0.46964	0.49797	0.5263
7.9	0.47241	0.53222	0.59049	0.45641	0.51377	0.56936		-2	0.47795	0.50143	0.52492	0.47508	0.49857	0.52205
7.8	0.47226	0.53229	0.59078	0.45606	0.51363	0.56946		-3	0.48126	0.50105	0.52085	0.47915	0.49895	0.51874
7.7	0.47211	0.53235	0.59105	0.45574	0.51352	0.56956		-4	0.48397	0.50079	0.51761	0.48239	0.49921	0.51603
7.6	0.472	0.53243	0.59131	0.45547	0.51344	0.5697		-5	0.48626	0.5006	0.51495	0.48505	0.4994	0.51374
7.5	0.4719	0.5325	0.59155	0.45526	0.51342	0.56984		-6	0.48817	0.50046	0.51275	0.48725	0.49954	0.51183
7.4	0.47181	0.53258	0.59182	0.45502	0.51337	0.56997		-7	0.48978	0.50036	0.51095	0.48905	0.49964	0.51022
7.3	0.47179	0.53274	0.59216	0.45484	0.51337	0.57016		-8	0.49107	0.50029	0.50951	0.49049	0.49971	0.50893
7.2	0.47179	0.53291	0.59251	0.45467	0.51338	0.57035		-9	0.49211	0.50024	0.50836	0.49164	0.49976	0.50789
7.1	0.47174	0.533	0.59276	0.45447	0.51333	0.57047
7	0.47162	0.53303	0.59296	0.45424	0.51325	0.57056
6.9	0.47157	0.53312	0.59319	0.45401	0.51319	0.57065
6.8	0.4715	0.53318	0.59342	0.45383	0.51316	0.57076
6.7	0.4715	0.53328	0.59364	0.4537	0.51316	0.57091
6.6	0.47138	0.53328	0.59376	0.45353	0.51312	0.571
6.5	0.47131	0.53331	0.59391	0.45331	0.51302	0.57103
6.4	0.47121	0.5333	0.59402	0.45315	0.51298	0.5711
6.3	0.47116	0.53333	0.59413	0.45304	0.51298	0.57122
6.2	0.47113	0.53339	0.59427	0.4529	0.51295	0.57129
6.1	0.47114	0.53348	0.59444	0.45279	0.51292	0.57137
6	0.47117	0.53356	0.5946	0.45269	0.51291	0.57145
5.9	0.47111	0.53356	0.59468	0.45267	0.51296	0.57158
5.8	0.47106	0.53356	0.59474	0.45259	0.51295	0.57167
5.7	0.47105	0.53359	0.59484	0.45253	0.51297	0.57174
5.6	0.47104	0.53361	0.59491	0.4525	0.51301	0.57185
5.5	0.47104	0.53363	0.59495	0.45244	0.51301	0.5719
5.4	0.47108	0.53369	0.59501	0.45244	0.51305	0.57198
5.3	0.47113	0.53374	0.59508	0.45246	0.5131	0.57206
5.2	0.47111	0.53372	0.59508	0.45245	0.51312	0.57211
5.1	0.47107	0.53367	0.59501	0.45239	0.51308	0.5721
5	0.47105	0.53363	0.59496	0.45231	0.51301	0.57205
4.9	0.47108	0.53363	0.59491	0.45231	0.51302	0.57208
4.8	0.4711	0.53363	0.59489	0.45239	0.5131	0.57217
4.7	0.47108	0.53357	0.5948	0.45242	0.51314	0.57221
4.6	0.47104	0.5335	0.59469	0.45243	0.51313	0.57221
4.5	0.47104	0.53346	0.59459	0.45245	0.51314	0.57221
4.4	0.47113	0.53348	0.59455	0.45253	0.5132	0.57224
4.3	0.47113	0.53339	0.59441	0.4526	0.51323	0.57224
4.2	0.4711	0.53328	0.59421	0.45262	0.5132	0.57219
4.1	0.47112	0.53319	0.59403	0.45271	0.51323	0.57217
4	0.47122	0.53317	0.59389	0.45286	0.51331	0.57218
3.9	0.4713	0.53313	0.59374	0.45301	0.51338	0.57218
3.8	0.47136	0.53305	0.59352	0.4532	0.51348	0.57218
3.7	0.47147	0.533	0.59334	0.45338	0.51355	0.57216
3.6	0.47155	0.53292	0.59311	0.4536	0.51365	0.57214
3.5	0.47166	0.53286	0.59286	0.45381	0.51372	0.5721
3.4	0.47167	0.53269	0.59254	0.45401	0.51379	0.57201
3.3	0.47173	0.53255	0.5922	0.45425	0.51385	0.5719
3.2	0.47181	0.5324	0.59182	0.45453	0.51395	0.57182
3.1	0.47194	0.53226	0.59143	0.45488	0.51409	0.57174
3	0.47209	0.53215	0.59103	0.45522	0.5142	0.57162
2.9	0.47224	0.53198	0.59057	0.45559	0.5143	0.57145
2.8	0.47238	0.53179	0.59006	0.45607	0.51449	0.57133
2.7	0.47259	0.53161	0.58953	0.45657	0.51465	0.57119
2.6	0.4728	0.53141	0.58893	0.45712	0.51482	0.571
2.5	0.47302	0.53118	0.58826	0.45762	0.5149	0.5707
2.4	0.47324	0.53091	0.5875	0.45824	0.51506	0.57041
2.3	0.47347	0.53061	0.58667	0.45893	0.51525	0.57009
2.2	0.47382	0.53038	0.58586	0.45961	0.51537	0.56968
2.1	0.47411	0.53004	0.58491	0.46036	0.51553	0.56926
2	0.47444	0.52969	0.58387	0.46116	0.51568	0.56877
1.9	0.47482	0.52934	0.5828	0.46202	0.51585	0.56825
1.8	0.47526	0.529	0.58169	0.46294	0.51604	0.56769
1.7	0.47576	0.52868	0.58054	0.46391	0.51624	0.5671
1.6	0.47626	0.52833	0.57934	0.46493	0.51644	0.56647
1.5	0.47682	0.528	0.57811	0.46596	0.51661	0.56579
1.4	0.4774	0.52767	0.57686	0.46702	0.51677	0.56507
1.3	0.47797	0.52731	0.57554	0.46808	0.51692	0.56431
1.2	0.47861	0.527	0.57425	0.46918	0.51708	0.56355
1.1	0.47927	0.52669	0.57294	0.47026	0.51722	0.56275
1	0.47994	0.52637	0.57162	0.47139	0.5174	0.56196
0.9	0.48065	0.52609	0.57034	0.47248	0.51752	0.56112
0.8	0.48138	0.52583	0.5691	0.47358	0.51765	0.56028
0.7	0.48212	0.52558	0.56787	0.47465	0.51778	0.55944
0.6	0.48287	0.52537	0.56668	0.47578	0.51799	0.5587
0.5	0.48362	0.52517	0.56553	0.47688	0.51818	0.55796
0.4	0.48435	0.52497	0.5644	0.47789	0.51829	0.55717
0.3	0.48506	0.52478	0.56329	0.4789	0.51843	0.55643
0.2	0.48579	0.52463	0.56225	0.4799	0.51856	0.5557
0.1	0.48654	0.52451	0.56125	0.48092	0.51874	0.55502
1.8567e-18	0.48731	0.52443	0.56031	0.48195	0.51894	0.55439
-0.1	0.48808	0.52439	0.55945	0.48289	0.5191	0.55376
-0.2	0.48877	0.5243	0.55856	0.48382	0.51927	0.55317
-0.3	0.48946	0.52424	0.55774	0.48471	0.51942	0.55258
-0.4	0.49015	0.5242	0.55697	0.4856	0.51959	0.55203
-0.5	0.49081	0.52415	0.5562	0.48642	0.51972	0.55147
-0.6	0.4914	0.52406	0.55544	0.48721	0.51983	0.55092
-0.7	0.49202	0.52399	0.55472	0.48796	0.51994	0.55038
-0.8	0.49263	0.52395	0.55404	0.48868	0.52004	0.54984
-0.9	0.49311	0.52383	0.5533	0.48938	0.52013	0.54932
-1	0.49359	0.5237	0.55258	0.49004	0.5202	0.54881
-1.1	0.49413	0.52367	0.55197	0.4907	0.52029	0.54834
-1.2	0.49473	0.5237	0.55144	0.49135	0.5204	0.54793
-1.3	0.4953	0.52373	0.55094	0.49206	0.52058	0.54756
-1.4	0.4958	0.52371	0.55039	0.4926	0.52061	0.54709
-1.5	0.49625	0.52364	0.54983	0.49315	0.52068	0.54664
-1.6	0.49669	0.52358	0.54927	0.49369	0.52073	0.54621
-1.7	0.4971	0.52351	0.54871	0.49415	0.52074	0.54578
-1.8	0.4975	0.52346	0.54819	0.49472	0.52083	0.5454
-1.9	0.49793	0.52343	0.54772	0.49524	0.52092	0.54504
-2	0.49836	0.5234	0.54725	0.49578	0.52102	0.5447
-2.1	0.49878	0.52339	0.5468	0.49624	0.52106	0.54432
-2.2	0.49913	0.52332	0.54632	0.49668	0.52109	0.54394
-2.3	0.49946	0.52325	0.54582	0.49708	0.52109	0.54354
-2.4	0.49982	0.52321	0.54536	0.49742	0.52104	0.5431
-2.5	0.50022	0.52323	0.54497	0.4979	0.52112	0.54277
-2.6	0.50058	0.52321	0.54458	0.49829	0.52116	0.54245
-2.7	0.50088	0.52315	0.54414	0.49867	0.52118	0.5421
-2.8	0.50113	0.52303	0.54367	0.49903	0.52118	0.54173
-2.9	0.50142	0.52296	0.54323	0.4994	0.52118	0.54138
-3	0.50175	0.52295	0.54285	0.49971	0.52115	0.54104
-3.1	0.50209	0.52295	0.54251	0.50011	0.52122	0.54074
-3.2	0.50239	0.52291	0.54213	0.50042	0.52119	0.54041
-3.3	0.50265	0.52283	0.54175	0.50072	0.52117	0.54007
-3.4	0.50287	0.52276	0.54135	0.50106	0.5212	0.53979
-3.5	0.50316	0.5227	0.54098	0.5014	0.52123	0.53951
-3.6	0.50346	0.52268	0.54065	0.5017	0.5212	0.53918
-3.7	0.5037	0.52263	0.5403	0.50199	0.52118	0.53887
-3.8	0.50392	0.52256	0.53994	0.50229	0.52118	0.53859
-3.9	0.5042	0.52256	0.53964	0.50257	0.52118	0.5383
-4	0.50445	0.52252	0.53931	0.50291	0.52123	0.53807
-4.1	0.5047	0.52248	0.53901	0.50324	0.52128	0.53784
-4.2	0.50501	0.52251	0.53876	0.50353	0.5213	0.53759
-4.3	0.50528	0.52251	0.53848	0.50379	0.52129	0.53732
-4.4	0.50546	0.52243	0.53814	0.50405	0.52126	0.53703
-4.5	0.50568	0.5224	0.53782	0.5043	0.52124	0.53675
-4.6	0.5059	0.52236	0.53755	0.50458	0.52127	0.53651
-4.7	0.50609	0.52232	0.53726	0.50487	0.52131	0.5363
-4.8	0.50628	0.52224	0.53695	0.50513	0.52133	0.53607
-4.9	0.50647	0.52219	0.53663	0.50534	0.52131	0.53579
-5	0.5067	0.52218	0.53635	0.50553	0.52126	0.53548
-5.1	0.50686	0.52211	0.53605	0.50577	0.52125	0.53524
-5.2	0.5071	0.52212	0.53582	0.506	0.52125	0.535
-5.3	0.50738	0.52218	0.53564	0.50626	0.52128	0.53481
-5.4	0.50756	0.52213	0.53539	0.50645	0.52126	0.53457
-5.5	0.50772	0.52206	0.5351	0.50665	0.52125	0.53432
-5.6	0.50793	0.52204	0.53487	0.50692	0.5213	0.53415
-5.7	0.50815	0.52206	0.53467	0.50718	0.52135	0.534
-5.8	0.50835	0.52206	0.53446	0.50738	0.52133	0.53378
-5.9	0.50856	0.52207	0.53425	0.50757	0.52133	0.53356
-6	0.50873	0.52204	0.53401	0.5078	0.52136	0.53339
-6.1	0.50888	0.522	0.53377	0.50799	0.52135	0.53318
-6.2	0.50906	0.52198	0.53357	0.50815	0.52134	0.53298
-6.3	0.50923	0.52197	0.53337	0.50834	0.52133	0.53279
-6.4	0.50939	0.52195	0.53317	0.50853	0.52134	0.53262
-6.5	0.50954	0.52192	0.53295	0.50873	0.52135	0.53246
-6.6	0.5097	0.52189	0.53275	0.50894	0.52137	0.5323
-6.7	0.50988	0.5219	0.53259	0.50915	0.52139	0.53213
-6.8	0.51008	0.52191	0.53243	0.50931	0.52141	0.53198
-6.9	0.51023	0.5219	0.53224	0.50947	0.5214	0.5318
-7	0.51032	0.52183	0.53202	0.50962	0.52139	0.53163
-7.1	0.51054	0.52188	0.53188	0.50982	0.52142	0.5315
-7.2	0.51072	0.5219	0.53174	0.50998	0.52143	0.53135
-7.3	0.51083	0.52186	0.53155	0.51012	0.52142	0.53119
-7.4	0.51097	0.52184	0.53139	0.51033	0.52146	0.53107
-7.5	0.5111	0.52183	0.53122	0.51045	0.52144	0.53092
-7.6	0.51119	0.52178	0.53102	0.51055	0.52139	0.53073
-7.7	0.51126	0.52173	0.53081	0.51063	0.52132	0.53052
-7.8	0.51134	0.52168	0.53064	0.51076	0.52133	0.53037
-7.9	0.51151	0.52172	0.53053	0.51091	0.52133	0.53026
-8	0.51167	0.52173	0.53042	0.51105	0.52134	0.53014
-8.1	0.51179	0.52173	0.53029	0.51117	0.52133	0.53
-8.2	0.51189	0.52171	0.53014	0.5113	0.52133	0.52987
-8.3	0.51202	0.52172	0.53001	0.51145	0.52135	0.52977
-8.4	0.51215	0.52173	0.52989	0.51159	0.52137	0.52967
-8.5	0.51225	0.52171	0.52975	0.51169	0.52136	0.52954
-8.6	0.51236	0.52169	0.52963	0.5118	0.52136	0.52943
-8.7	0.51247	0.5217	0.52952	0.51193	0.52139	0.52933
-8.8	0.51262	0.52175	0.52945	0.51204	0.5214	0.52924
-8.9	0.51271	0.52173	0.52935	0.51216	0.52142	0.52915
-9	0.51281	0.52172	0.52922	0.51227	0.52141	0.52904
