# Supplementary material for: Quantum anomalous Hall edge channels survive up to the Curie temperature
Source: Nat Commun. 2021 Sep 22;12:5599. doi: 10.1038/s41467-021-25912-w (PMC8458438; doi:10.1038/s41467-021-25912-w)
Supplement: Supplementary file 2 — Source Data [file 41467_2021_25912_MOESM2_ESM.zip › Fig2d.xlsx]

## Sheet: Sheet1
	Data	Data	Data	Data	Data	Data			Simulation	Simulation	Simulation	Simulation	Simulation	Simulation
Gate	V_D	V_C	V_B	V_4	V_3	V_2		Gate	V_D	V_C	V_B	V_4	V_3	V_2
[V]	[normalized]	[normalized]	[normalized]	[normalized]	[normalized]	[normalized]		[V]	[normalized]	[normalized]	[normalized]	[normalized]	[normalized]	[normalized]
9	0.48765	0.52424	0.55847	0.48206	0.51878	0.5528		9	0.46698	0.50328	0.53958	0.46042	0.49672	0.53302
8.9	0.48742	0.52413	0.55856	0.48186	0.51869	0.55287		8	0.46566	0.50363	0.5416	0.4584	0.49637	0.53434
8.8	0.48745	0.52429	0.55884	0.48175	0.51878	0.55306		7	0.46461	0.50393	0.54324	0.45676	0.49607	0.53539
8.7	0.48725	0.52432	0.55907	0.48149	0.51872	0.55321		6	0.46398	0.5041	0.54423	0.45577	0.4959	0.53602
8.6	0.48712	0.52438	0.55931	0.48126	0.51869	0.55339		5	0.46375	0.50417	0.54459	0.45541	0.49583	0.53625
8.5	0.48694	0.52441	0.55956	0.48105	0.51867	0.55357		4	0.46393	0.5041	0.54427	0.45573	0.4959	0.53607
8.4	0.48679	0.52446	0.55979	0.48084	0.51865	0.55374		3	0.46499	0.50379	0.54258	0.45742	0.49621	0.53501
8.3	0.48665	0.5245	0.56003	0.48063	0.51863	0.5539		2	0.4682	0.503	0.5378	0.4622	0.497	0.5318
8.2	0.48654	0.52457	0.56026	0.48056	0.51874	0.55409		1	0.47373	0.50198	0.53022	0.46978	0.49802	0.52627
8.1	0.4864	0.52463	0.56049	0.48017	0.51855	0.55417		0	0.47899	0.50127	0.52354	0.47646	0.49873	0.52101
8	0.48627	0.52466	0.56071	0.47998	0.51853	0.55434		-1	0.48283	0.50087	0.5189	0.4811	0.49913	0.51717
7.9	0.48615	0.52469	0.56091	0.47982	0.51853	0.55448		-2	0.48559	0.50063	0.51567	0.48433	0.49937	0.51441
7.8	0.48603	0.52473	0.56109	0.47965	0.51851	0.55462		-3	0.48772	0.50048	0.51324	0.48676	0.49952	0.51228
7.7	0.4859	0.52475	0.56127	0.47946	0.51849	0.55474		-4	0.48942	0.50037	0.51132	0.48868	0.49963	0.51058
7.6	0.48574	0.52477	0.56143	0.47925	0.51843	0.55484		-5	0.49083	0.50029	0.50975	0.49025	0.49971	0.50917
7.5	0.48562	0.52478	0.56162	0.47905	0.51836	0.55492		-6	0.49202	0.50023	0.50844	0.49156	0.49977	0.50798
7.4	0.48553	0.52483	0.56179	0.47888	0.51835	0.55504		-7	0.493	0.50019	0.50737	0.49263	0.49981	0.507
7.3	0.48543	0.52487	0.56197	0.47873	0.51835	0.55517		-8	0.4938	0.50015	0.50651	0.49349	0.49985	0.5062
7.2	0.48531	0.52489	0.56214	0.47859	0.51834	0.55529		-9	0.49446	0.50013	0.5058	0.4942	0.49987	0.50554
7.1	0.48518	0.52491	0.5623	0.47841	0.51831	0.5554
7	0.48507	0.52491	0.56244	0.47826	0.51828	0.55551
6.9	0.48499	0.52495	0.56258	0.47812	0.51826	0.5556
6.8	0.4849	0.52498	0.56272	0.47802	0.51824	0.55569
6.7	0.48481	0.52501	0.56286	0.47789	0.51822	0.55579
6.6	0.48469	0.52502	0.56296	0.47775	0.51818	0.55586
6.5	0.48462	0.52504	0.5631	0.47762	0.5181	0.55592
6.4	0.48458	0.52508	0.56323	0.47757	0.51819	0.55601
6.3	0.48451	0.52511	0.56334	0.47749	0.51818	0.5561
6.2	0.48445	0.52513	0.56345	0.47739	0.51816	0.55616
6.1	0.48439	0.52514	0.56353	0.4773	0.51814	0.55623
6	0.4843	0.52511	0.56361	0.47721	0.51813	0.55628
5.9	0.48426	0.52515	0.5637	0.47715	0.51812	0.55633
5.8	0.48422	0.52517	0.56376	0.47709	0.51812	0.55638
5.7	0.48419	0.52519	0.56383	0.47701	0.51809	0.55641
5.6	0.48417	0.52521	0.5639	0.47695	0.5181	0.55645
5.5	0.48417	0.52522	0.56397	0.4769	0.51809	0.55649
5.4	0.48416	0.52528	0.56404	0.47688	0.5181	0.55654
5.3	0.48413	0.52529	0.56409	0.47686	0.51811	0.55658
5.2	0.48411	0.52529	0.56414	0.47682	0.51811	0.5566
5.1	0.4841	0.52531	0.56418	0.47678	0.51811	0.55662
5	0.48411	0.52534	0.56422	0.47676	0.51811	0.55662
4.9	0.4841	0.52535	0.56422	0.47678	0.51812	0.55665
4.8	0.4841	0.52535	0.56425	0.47676	0.51813	0.55668
4.7	0.4841	0.52536	0.56426	0.47674	0.51812	0.55669
4.6	0.48408	0.52536	0.56425	0.47672	0.51811	0.55669
4.5	0.48408	0.52536	0.56423	0.47674	0.51811	0.55669
4.4	0.48411	0.52537	0.56422	0.47676	0.5181	0.55668
4.3	0.48414	0.52535	0.56418	0.47676	0.5181	0.55666
4.2	0.48414	0.52533	0.56413	0.47677	0.51809	0.55662
4.1	0.48418	0.52533	0.56407	0.47682	0.5181	0.55659
4	0.48422	0.52531	0.56401	0.4769	0.51811	0.55656
3.9	0.48426	0.52529	0.56393	0.47688	0.51806	0.55649
3.8	0.48435	0.52531	0.56387	0.47704	0.51813	0.55645
3.7	0.48436	0.52525	0.56378	0.47712	0.51814	0.55638
3.6	0.48444	0.52526	0.56366	0.47725	0.51817	0.55629
3.5	0.48455	0.52522	0.56353	0.47733	0.51814	0.55617
3.4	0.4847	0.52526	0.56339	0.47745	0.51815	0.55604
3.3	0.48469	0.52508	0.56317	0.47759	0.51812	0.55591
3.2	0.48486	0.52511	0.563	0.4778	0.51817	0.55578
3.1	0.485	0.52509	0.56279	0.47799	0.5182	0.55562
3	0.48517	0.52505	0.56253	0.47823	0.51822	0.55545
2.9	0.48535	0.525	0.56224	0.47851	0.51826	0.55525
2.8	0.48555	0.52495	0.56192	0.47882	0.5183	0.55502
2.7	0.48578	0.52489	0.56156	0.47919	0.51841	0.55478
2.6	0.48604	0.52485	0.56118	0.4795	0.5184	0.55447
2.5	0.48633	0.52475	0.56074	0.47992	0.51843	0.55416
2.4	0.48665	0.52468	0.56027	0.48037	0.5185	0.55385
2.3	0.48699	0.52457	0.55973	0.48086	0.51855	0.55348
2.2	0.48728	0.52441	0.55915	0.4814	0.5186	0.55305
2.1	0.48778	0.52439	0.55858	0.48197	0.51865	0.5526
2	0.48819	0.52428	0.55794	0.48256	0.51871	0.55213
1.9	0.48865	0.52417	0.55726	0.48317	0.51876	0.55162
1.8	0.48913	0.52405	0.55655	0.48384	0.51885	0.5511
1.7	0.48964	0.52395	0.55583	0.48454	0.51892	0.55055
1.6	0.49016	0.52383	0.55507	0.48525	0.519	0.55
1.5	0.49072	0.52374	0.55433	0.48599	0.51909	0.54944
1.4	0.49131	0.52366	0.55357	0.4868	0.51921	0.54889
1.3	0.4919	0.52359	0.5528	0.48756	0.5193	0.5483
1.2	0.4925	0.5235	0.55202	0.4883	0.51936	0.54769
1.1	0.49303	0.52335	0.55123	0.48907	0.51945	0.54709
1	0.49371	0.52336	0.55053	0.48988	0.51957	0.54655
0.9	0.49435	0.52335	0.54985	0.49068	0.51971	0.54601
0.8	0.49497	0.52331	0.54914	0.49144	0.51981	0.54546
0.7	0.49556	0.52325	0.54846	0.4922	0.51992	0.54494
0.6	0.49617	0.52324	0.54783	0.49297	0.52007	0.54445
0.5	0.49676	0.52322	0.54719	0.49367	0.52018	0.54397
0.4	0.49733	0.5232	0.54657	0.49435	0.52027	0.54348
0.3	0.49786	0.52316	0.54596	0.49502	0.52034	0.54298
0.2	0.49835	0.52309	0.54536	0.49565	0.52041	0.54251
0.1	0.49896	0.52316	0.54485	0.49628	0.5205	0.54206
1.8567e-18	0.49955	0.5232	0.54436	0.49692	0.52062	0.54167
-0.1	0.50003	0.52321	0.54387	0.49754	0.52073	0.54128
-0.2	0.5005	0.5232	0.54339	0.49813	0.52083	0.5409
-0.3	0.501	0.52324	0.54296	0.4987	0.52093	0.54053
-0.4	0.50145	0.52324	0.54251	0.49921	0.52097	0.54016
-0.5	0.50185	0.5232	0.54204	0.49975	0.52105	0.53981
-0.6	0.50229	0.52323	0.54165	0.50024	0.52113	0.53947
-0.7	0.50269	0.52323	0.54125	0.50075	0.5212	0.53915
-0.8	0.50307	0.52322	0.54086	0.50116	0.52126	0.53881
-0.9	0.50346	0.52323	0.5405	0.50158	0.52129	0.53846
-1	0.5038	0.52322	0.5401	0.50198	0.5213	0.53812
-1.1	0.50413	0.5232	0.53972	0.50238	0.52133	0.53781
-1.2	0.50446	0.52316	0.53937	0.50271	0.52137	0.5375
-1.3	0.50482	0.52319	0.53906	0.50319	0.52149	0.5373
-1.4	0.5052	0.52326	0.53882	0.50356	0.52155	0.53705
-1.5	0.50552	0.52327	0.53853	0.50388	0.52156	0.53675
-1.6	0.50574	0.52317	0.53817	0.50416	0.52155	0.53644
-1.7	0.50595	0.52309	0.53782	0.50443	0.52151	0.53612
-1.8	0.50625	0.52312	0.53752	0.50474	0.52156	0.53585
-1.9	0.50649	0.5231	0.53722	0.50509	0.52163	0.53565
-2	0.50671	0.52308	0.53693	0.5053	0.52158	0.53534
-2.1	0.50693	0.52303	0.53662	0.50561	0.52159	0.53511
-2.2	0.50716	0.523	0.53633	0.50591	0.52164	0.53489
-2.3	0.50745	0.52301	0.53612	0.50619	0.52168	0.53466
-2.4	0.50775	0.52308	0.53591	0.50645	0.52169	0.53442
-2.5	0.50793	0.52302	0.53566	0.50667	0.52167	0.53419
-2.6	0.50814	0.523	0.5354	0.50691	0.52169	0.53398
-2.7	0.50835	0.52299	0.53515	0.50715	0.52172	0.53378
-2.8	0.50855	0.52298	0.53491	0.50738	0.52173	0.53358
-2.9	0.50869	0.52291	0.53463	0.50756	0.5217	0.53334
-3	0.50887	0.52287	0.53438	0.50776	0.52168	0.53312
-3.1	0.50902	0.52286	0.53416	0.50797	0.52167	0.53291
-3.2	0.50919	0.52283	0.53393	0.50815	0.52166	0.53269
-3.3	0.50936	0.5228	0.5337	0.50834	0.52163	0.53246
-3.4	0.50947	0.52271	0.53347	0.50852	0.52163	0.53226
-3.5	0.50974	0.52278	0.53329	0.50871	0.52163	0.53208
-3.6	0.50988	0.52273	0.53308	0.50891	0.52164	0.53191
-3.7	0.51003	0.52271	0.53289	0.50912	0.52166	0.53173
-3.8	0.51023	0.52271	0.5327	0.50932	0.52167	0.53157
-3.9	0.51039	0.52271	0.53252	0.50948	0.52166	0.53139
-4	0.51053	0.52269	0.53232	0.50969	0.52171	0.53122
-4.1	0.51066	0.52266	0.53212	0.50976	0.52159	0.53101
-4.2	0.5108	0.52265	0.53196	0.50996	0.52163	0.53085
-4.3	0.51095	0.52264	0.53178	0.51015	0.52165	0.53072
-4.4	0.5111	0.52261	0.53159	0.51034	0.52169	0.5306
-4.5	0.51121	0.52257	0.53141	0.51049	0.52167	0.53044
-4.6	0.51137	0.52256	0.53126	0.51065	0.52167	0.53029
-4.7	0.51151	0.52256	0.53109	0.5108	0.5217	0.53014
-4.8	0.51162	0.52251	0.53088	0.51091	0.52166	0.52996
-4.9	0.51169	0.52242	0.53067	0.511	0.5216	0.52976
-5	0.51176	0.52235	0.53047	0.5111	0.52157	0.52958
-5.1	0.51188	0.52233	0.5303	0.51124	0.52157	0.52944
-5.2	0.51201	0.52233	0.53017	0.5114	0.52159	0.52932
-5.3	0.51213	0.52233	0.53002	0.51152	0.52159	0.52917
-5.4	0.51224	0.52229	0.52986	0.51162	0.52155	0.529
-5.5	0.51233	0.52227	0.52971	0.51174	0.52153	0.52883
-5.6	0.51242	0.52224	0.52955	0.51188	0.52154	0.5287
-5.7	0.51255	0.52222	0.52941	0.51202	0.52154	0.5286
-5.8	0.51268	0.52223	0.52929	0.51217	0.52157	0.5285
-5.9	0.51281	0.52224	0.52918	0.5123	0.5216	0.5284
-6	0.51296	0.52227	0.52909	0.51246	0.52164	0.52832
-6.1	0.51307	0.52227	0.52899	0.5126	0.52165	0.52822
-6.2	0.51315	0.52222	0.52886	0.51273	0.52165	0.52813
-6.3	0.51331	0.52228	0.52876	0.51283	0.52167	0.52802
-6.4	0.51338	0.52225	0.52862	0.51293	0.52166	0.5279
-6.5	0.51346	0.5222	0.5285	0.51304	0.52165	0.52777
-6.6	0.51354	0.52219	0.52837	0.51314	0.52163	0.52766
-6.7	0.51362	0.52216	0.52827	0.51325	0.52163	0.52757
-6.8	0.51382	0.52226	0.52822	0.51337	0.52164	0.52748
-6.9	0.51389	0.52227	0.52812	0.51352	0.52169	0.52739
-7	0.51398	0.52226	0.52802	0.51363	0.5217	0.52729
-7.1	0.51406	0.52226	0.52792	0.5137	0.5217	0.52721
-7.2	0.51418	0.52226	0.52785	0.5138	0.52169	0.52713
-7.3	0.51427	0.52226	0.52774	0.51389	0.52169	0.52704
-7.4	0.51434	0.52224	0.52763	0.51399	0.52169	0.52694
-7.5	0.5144	0.52222	0.52752	0.51408	0.52167	0.52684
-7.6	0.51447	0.52219	0.52741	0.51414	0.52164	0.52675
-7.7	0.51453	0.52216	0.5273	0.51421	0.52162	0.52664
-7.8	0.51457	0.52213	0.52718	0.51424	0.52159	0.52651
-7.9	0.5146	0.52208	0.52707	0.5143	0.52157	0.5264
-8	0.51469	0.52209	0.52699	0.51437	0.52158	0.52631
-8.1	0.5148	0.52211	0.52692	0.51445	0.52159	0.52624
-8.2	0.51487	0.52211	0.52686	0.51452	0.52159	0.52617
-8.3	0.51492	0.52209	0.52677	0.51462	0.5216	0.52611
-8.4	0.51496	0.52207	0.52667	0.51465	0.52158	0.52603
-8.5	0.51505	0.52208	0.5266	0.51473	0.52157	0.52596
-8.6	0.51511	0.52208	0.52653	0.51481	0.52161	0.5259
-8.7	0.51518	0.52208	0.52647	0.51491	0.52162	0.52585
-8.8	0.51526	0.52208	0.52643	0.51498	0.52162	0.52579
-8.9	0.51535	0.5221	0.52638	0.51503	0.5216	0.52572
-9	0.51541	0.5221	0.52632	0.51509	0.52158	0.52565
