# Supplementary material for: Quantum anomalous Hall edge channels survive up to the Curie temperature
Source: Nat Commun. 2021 Sep 22;12:5599. doi: 10.1038/s41467-021-25912-w (PMC8458438; doi:10.1038/s41467-021-25912-w)
Supplement: Supplementary file 2 — Source Data [file 41467_2021_25912_MOESM2_ESM.zip › Fig2e.xlsx]

## Sheet: Sheet1
	Data	Data	Data	Data	Data	Data			Simulation	Simulation	Simulation	Simulation	Simulation	Simulation
Gate	V_D	V_C	V_B	V_4	V_3	V_2		Gate	V_D	V_C	V_B	V_4	V_3	V_2
[V]	[normalized]	[normalized]	[normalized]	[normalized]	[normalized]	[normalized]		[V]	[normalized]	[normalized]	[normalized]	[normalized]	[normalized]	[normalized]
9	0.50432	0.52276	0.53948	0.50301	0.5216	0.53859		9	0.48279	0.5007	0.51862	0.48138	0.4993	0.51721
8.9	0.50425	0.52275	0.53953	0.50293	0.52159	0.53865		8	0.48194	0.50077	0.51961	0.48039	0.49923	0.51806
8.8	0.50416	0.52275	0.53961	0.50281	0.52158	0.53873		7	0.48121	0.50084	0.52047	0.47953	0.49916	0.51879
8.7	0.50406	0.52276	0.53971	0.50267	0.52156	0.53881		6	0.48079	0.50088	0.52096	0.47904	0.49912	0.51921
8.6	0.50392	0.52275	0.53981	0.50252	0.52154	0.53891		5	0.48063	0.50089	0.52115	0.47885	0.49911	0.51937
8.5	0.5038	0.52274	0.53991	0.5024	0.5215	0.539		4	0.48083	0.50087	0.52092	0.47908	0.49913	0.51917
8.4	0.50369	0.52273	0.54002	0.50229	0.52149	0.53909		3	0.48186	0.50079	0.51972	0.48028	0.49921	0.51814
8.3	0.50359	0.52273	0.54011	0.50217	0.52147	0.53919		2	0.48443	0.5006	0.51677	0.48323	0.4994	0.51557
8.2	0.50348	0.52272	0.54021	0.50204	0.52145	0.53927		1	0.48766	0.50039	0.51313	0.48687	0.49961	0.51234
8.1	0.50339	0.52273	0.54031	0.50192	0.52142	0.53935		0	0.49019	0.50026	0.51034	0.48966	0.49974	0.50981
8	0.50329	0.52272	0.54041	0.50181	0.52141	0.53944		-1	0.49193	0.50019	0.50844	0.49156	0.49981	0.50807
7.9	0.50319	0.52271	0.54049	0.5017	0.52139	0.53953		-2	0.49318	0.50014	0.50711	0.49289	0.49986	0.50682
7.8	0.50308	0.52271	0.54057	0.50157	0.52137	0.53961		-3	0.49412	0.50011	0.5061	0.4939	0.49989	0.50588
7.7	0.50298	0.52269	0.54064	0.50147	0.52136	0.5397		-4	0.49488	0.50009	0.5053	0.4947	0.49991	0.50512
7.6	0.50287	0.52267	0.54071	0.50136	0.52134	0.53977		-5	0.49549	0.50007	0.50465	0.49535	0.49993	0.50451
7.5	0.50279	0.52267	0.54078	0.50127	0.52133	0.53984		-6	0.49601	0.50006	0.50411	0.49589	0.49994	0.50399
7.4	0.50271	0.52266	0.54085	0.50117	0.52132	0.53992		-7	0.49644	0.50005	0.50366	0.49634	0.49995	0.50356
7.3	0.50262	0.52266	0.54092	0.50108	0.52132	0.53998		-8	0.4968	0.50004	0.50329	0.49671	0.49996	0.5032
7.2	0.50254	0.52266	0.541	0.50099	0.5213	0.54004		-9	0.49708	0.50004	0.503	0.497	0.49996	0.50292
7.1	0.50246	0.52265	0.54107	0.50088	0.52127	0.54009
7	0.5024	0.52266	0.54115	0.50083	0.52128	0.54014
6.9	0.50232	0.52264	0.54121	0.50082	0.52127	0.54022
6.8	0.50224	0.52264	0.54127	0.50065	0.52123	0.54025
6.7	0.50218	0.52264	0.54133	0.50055	0.52121	0.54033
6.6	0.5021	0.52262	0.54138	0.50047	0.5212	0.54038
6.5	0.50204	0.52262	0.54143	0.50036	0.52115	0.54041
6.4	0.50197	0.52261	0.54148	0.50033	0.52115	0.54045
6.3	0.50191	0.5226	0.54152	0.50027	0.52116	0.5405
6.2	0.50185	0.5226	0.54157	0.50022	0.52117	0.54054
6.1	0.5018	0.52258	0.54161	0.50015	0.52115	0.54058
6	0.50176	0.52257	0.54164	0.50008	0.52113	0.54062
5.9	0.50171	0.52256	0.54166	0.50003	0.52112	0.54065
5.8	0.50167	0.52255	0.5417	0.49997	0.52112	0.5407
5.7	0.50162	0.52255	0.54174	0.49996	0.52113	0.54074
5.6	0.50158	0.52255	0.54178	0.49987	0.52108	0.54075
5.5	0.50156	0.52254	0.54179	0.49987	0.52109	0.54078
5.4	0.50153	0.52254	0.54181	0.49989	0.52114	0.54081
5.3	0.5015	0.52254	0.54183	0.49985	0.52113	0.54081
5.2	0.50148	0.52254	0.54184	0.49981	0.52112	0.54082
5.1	0.50147	0.52255	0.54184	0.49979	0.52111	0.54084
5	0.50146	0.52254	0.54183	0.49978	0.5211	0.54085
4.9	0.50143	0.52254	0.54184	0.49978	0.5211	0.54086
4.8	0.50142	0.52254	0.54185	0.49976	0.5211	0.54087
4.7	0.50141	0.52253	0.54185	0.49974	0.52109	0.54088
4.6	0.50142	0.52252	0.54185	0.49973	0.52109	0.54087
4.5	0.50142	0.52251	0.54182	0.49979	0.52115	0.54089
4.4	0.50143	0.52251	0.54182	0.49972	0.52108	0.54085
4.3	0.50145	0.52251	0.54182	0.49972	0.52108	0.54083
4.2	0.50146	0.52251	0.5418	0.49974	0.52108	0.54082
4.1	0.50149	0.52252	0.5418	0.49978	0.52109	0.5408
4	0.50151	0.52251	0.54177	0.49983	0.52109	0.54076
3.9	0.50156	0.52252	0.54174	0.49988	0.52108	0.54071
3.8	0.50163	0.52252	0.54169	0.49994	0.52108	0.54067
3.7	0.5017	0.52253	0.54163	0.50001	0.52109	0.54063
3.6	0.5018	0.52256	0.54157	0.5001	0.5211	0.54057
3.5	0.50184	0.52252	0.54148	0.50021	0.52113	0.5405
3.4	0.50194	0.52253	0.54141	0.50031	0.52115	0.54042
3.3	0.50206	0.52255	0.54132	0.50044	0.52117	0.54032
3.2	0.5022	0.52256	0.5412	0.50059	0.52119	0.54021
3.1	0.50236	0.52257	0.54109	0.50076	0.52121	0.54009
3	0.50254	0.52259	0.54097	0.50096	0.52125	0.53997
2.9	0.50274	0.52261	0.54083	0.50116	0.52129	0.53982
2.8	0.50296	0.52263	0.54066	0.5014	0.52134	0.53967
2.7	0.5032	0.52266	0.54047	0.50165	0.52138	0.53951
2.6	0.50343	0.52267	0.54025	0.50192	0.52143	0.53932
2.5	0.50371	0.52269	0.54001	0.50223	0.52151	0.53914
2.4	0.50402	0.52273	0.53976	0.50256	0.52157	0.53893
2.3	0.50434	0.52276	0.53951	0.5029	0.52164	0.53872
2.2	0.50468	0.52281	0.53925	0.50328	0.52172	0.53849
2.1	0.50504	0.52285	0.53898	0.50368	0.52181	0.53828
2	0.50543	0.52291	0.53872	0.50411	0.52192	0.53806
1.9	0.50581	0.52297	0.53844	0.50453	0.52201	0.53783
1.8	0.50622	0.52303	0.53816	0.50496	0.52212	0.53761
1.7	0.50663	0.5231	0.53788	0.50547	0.52226	0.53741
1.6	0.50703	0.52317	0.53757	0.50585	0.52231	0.53714
1.5	0.50745	0.52324	0.53728	0.50632	0.5224	0.53688
1.4	0.50786	0.5233	0.537	0.50676	0.52254	0.53662
1.3	0.50827	0.52336	0.53672	0.5072	0.52264	0.53639
1.2	0.50867	0.52343	0.53646	0.50764	0.52273	0.53616
1.1	0.50908	0.52352	0.53621	0.5081	0.52285	0.53595
1	0.50948	0.52358	0.53595	0.50854	0.52296	0.53574
0.9	0.50989	0.52369	0.53573	0.50895	0.52305	0.53553
0.8	0.51026	0.52376	0.53552	0.50936	0.52315	0.53533
0.7	0.5106	0.52381	0.5353	0.50975	0.52325	0.53511
0.6	0.51094	0.52388	0.5351	0.51011	0.52332	0.53492
0.5	0.51128	0.52393	0.5349	0.51049	0.52343	0.53474
0.4	0.51159	0.52398	0.53466	0.51081	0.52348	0.53454
0.3	0.51186	0.524	0.53444	0.51116	0.52356	0.53435
0.2	0.51216	0.52404	0.53423	0.51145	0.52361	0.53415
0.1	0.51243	0.52409	0.53403	0.51175	0.52366	0.53397
1.8567e-18	0.5127	0.52412	0.53383	0.51201	0.52368	0.53378
-0.1	0.51292	0.52415	0.53364	0.51227	0.52372	0.53359
-0.2	0.51312	0.52414	0.53343	0.51253	0.52376	0.53341
-0.3	0.51335	0.52414	0.53329	0.5127	0.52374	0.5332
-0.4	0.51358	0.52417	0.53319	0.51298	0.52381	0.53305
-0.5	0.51379	0.52419	0.53307	0.51321	0.52385	0.5329
-0.6	0.514	0.52422	0.53295	0.51343	0.5239	0.53275
-0.7	0.51423	0.52426	0.53283	0.5137	0.52398	0.53264
-0.8	0.51443	0.52428	0.53269	0.51389	0.52399	0.53249
-0.9	0.5146	0.52427	0.53253	0.51403	0.52396	0.53233
-1	0.51475	0.52426	0.53235	0.5142	0.52396	0.53216
-1.1	0.51487	0.52423	0.53219	0.51434	0.52395	0.53198
-1.2	0.51502	0.52422	0.53204	0.5145	0.52397	0.53184
-1.3	0.51516	0.52421	0.53191	0.51464	0.52398	0.5317
-1.4	0.51529	0.52421	0.53177	0.51477	0.52395	0.53156
-1.5	0.51541	0.5242	0.53163	0.51493	0.52398	0.53142
-1.6	0.5155	0.52418	0.53147	0.51505	0.52398	0.53128
-1.7	0.5156	0.52415	0.53131	0.51517	0.52397	0.53114
-1.8	0.51569	0.52412	0.53116	0.51529	0.52397	0.53102
-1.9	0.5158	0.52411	0.53102	0.5154	0.52396	0.5309
-2	0.51592	0.52412	0.53091	0.51551	0.52396	0.53078
-2.1	0.516	0.52411	0.5308	0.51562	0.52396	0.53066
-2.2	0.51614	0.52412	0.53069	0.51571	0.52392	0.53053
-2.3	0.51624	0.52411	0.53055	0.51585	0.52396	0.5304
-2.4	0.51633	0.52408	0.53044	0.51592	0.52393	0.53027
-2.5	0.51641	0.52406	0.53033	0.51603	0.52392	0.53015
-2.6	0.51649	0.52405	0.53023	0.51615	0.52392	0.53006
-2.7	0.51656	0.52402	0.53011	0.51628	0.52395	0.52998
-2.8	0.51666	0.52401	0.52999	0.51637	0.52394	0.52987
-2.9	0.51673	0.524	0.52988	0.51643	0.52391	0.52977
-3	0.51681	0.52399	0.52976	0.51649	0.52388	0.52966
-3.1	0.5169	0.52399	0.52966	0.51657	0.52389	0.52957
-3.2	0.51697	0.52396	0.52957	0.51666	0.52389	0.52948
-3.3	0.51709	0.52397	0.52948	0.51676	0.5239	0.52941
-3.4	0.51713	0.52395	0.52939	0.51685	0.52391	0.52933
-3.5	0.51723	0.52394	0.52932	0.51691	0.52389	0.52924
-3.6	0.51731	0.52395	0.52924	0.51704	0.5239	0.52916
-3.7	0.51739	0.52396	0.52916	0.51713	0.52392	0.52907
-3.8	0.51746	0.52396	0.52907	0.5172	0.52391	0.52899
-3.9	0.51752	0.52394	0.52897	0.51726	0.5239	0.52891
-4	0.51758	0.52392	0.52887	0.51732	0.52387	0.52883
-4.1	0.51766	0.52393	0.52879	0.5174	0.52387	0.52875
-4.2	0.51773	0.52393	0.52872	0.51746	0.52386	0.52867
-4.3	0.51781	0.52394	0.52866	0.51753	0.52386	0.5286
-4.4	0.51787	0.52393	0.5286	0.5176	0.52385	0.52854
-4.5	0.51794	0.52391	0.52853	0.51765	0.52385	0.52846
-4.6	0.518	0.52392	0.52846	0.51771	0.52384	0.52838
-4.7	0.51805	0.5239	0.52837	0.51776	0.52385	0.52831
-4.8	0.51811	0.52389	0.52829	0.51783	0.52384	0.52823
-4.9	0.51814	0.52386	0.52819	0.51786	0.5238	0.52813
-5	0.51817	0.52383	0.5281	0.51789	0.52378	0.52805
-5.1	0.51821	0.52381	0.52803	0.51794	0.52375	0.52796
-5.2	0.51826	0.52379	0.52797	0.51799	0.52374	0.52787
-5.3	0.5183	0.52378	0.52789	0.51804	0.52371	0.52781
-5.4	0.51834	0.52377	0.52782	0.51811	0.52373	0.52775
-5.5	0.51841	0.52378	0.52777	0.51816	0.52374	0.5277
-5.6	0.51847	0.52379	0.52773	0.51821	0.52374	0.52765
-5.7	0.51852	0.5238	0.52768	0.51827	0.52373	0.52758
-5.8	0.51859	0.52381	0.52764	0.51834	0.52375	0.52754
-5.9	0.51865	0.52382	0.5276	0.51839	0.52376	0.52751
-6	0.51872	0.52385	0.52758	0.51848	0.5238	0.5275
-6.1	0.51877	0.52386	0.52755	0.51855	0.52382	0.52747
-6.2	0.51883	0.52386	0.5275	0.51862	0.52382	0.52743
-6.3	0.51888	0.52386	0.52744	0.51867	0.52382	0.52737
-6.4	0.51895	0.52387	0.5274	0.51869	0.52381	0.52731
-6.5	0.51896	0.52385	0.52733	0.51876	0.52378	0.52725
-6.6	0.51901	0.52385	0.52728	0.51883	0.52385	0.52721
-6.7	0.51906	0.52386	0.52724	0.51888	0.52383	0.52717
-6.8	0.51911	0.52386	0.52719	0.51893	0.52383	0.52713
-6.9	0.51914	0.52385	0.52715	0.51896	0.52383	0.5271
-7	0.51919	0.52386	0.52711	0.51904	0.52385	0.52707
-7.1	0.51923	0.52386	0.52707	0.51908	0.52386	0.52704
-7.2	0.51928	0.52387	0.52702	0.51916	0.52389	0.52701
-7.3	0.51931	0.52385	0.52697	0.51917	0.52387	0.52696
-7.4	0.51932	0.52383	0.52691	0.5192	0.52387	0.52694
-7.5	0.51936	0.52383	0.52687	0.51924	0.52386	0.52689
-7.6	0.51939	0.52381	0.52682	0.51926	0.52385	0.52684
-7.7	0.51942	0.52379	0.52677	0.51935	0.5239	0.52681
-7.8	0.51946	0.52379	0.52673	0.51936	0.52385	0.52676
-7.9	0.51948	0.52379	0.52669	0.51951	0.52398	0.52674
-8	0.51952	0.52379	0.52665	0.51937	0.52382	0.52665
-8.1	0.51956	0.52379	0.52659	0.51947	0.52385	0.52664
-8.2	0.51963	0.52381	0.52656	0.51946	0.52383	0.52659
-8.3	0.51968	0.52383	0.52653	0.51956	0.52388	0.52661
-8.4	0.51971	0.52383	0.5265	0.51961	0.52392	0.52661
-8.5	0.51976	0.52384	0.52648	0.51961	0.52389	0.52657
-8.6	0.51981	0.52385	0.52646	0.51975	0.524	0.5266
-8.7	0.51984	0.52384	0.52642	0.51973	0.52399	0.52655
-8.8	0.51986	0.52384	0.52638	0.5197	0.52389	0.52649
-8.9	0.51985	0.52381	0.52634	0.51977	0.52394	0.52646
-9	0.5199	0.52382	0.5263	0.51972	0.52386	0.5264
