# Supplementary material for: Quantum anomalous Hall edge channels survive up to the Curie temperature
Source: Nat Commun. 2021 Sep 22;12:5599. doi: 10.1038/s41467-021-25912-w (PMC8458438; doi:10.1038/s41467-021-25912-w)
Supplement: Supplementary file 2 — Source Data [file 41467_2021_25912_MOESM2_ESM.zip › Fig2f.xlsx]

## Sheet: Sheet1
	Data	Data	Data	Data	Data	Data			Simulation	Simulation	Simulation	Simulation	Simulation	Simulation
Gate	V_D	V_C	V_B	V_4	V_3	V_2		Gate	V_D	V_C	V_B	V_4	V_3	V_2
[V]	[normalized]	[normalized]	[normalized]	[normalized]	[normalized]	[normalized]		[V]	[normalized]	[normalized]	[normalized]	[normalized]	[normalized]	[normalized]
9	0.51139	0.52206	0.53157	0.51052	0.52195	0.53172		9	0.48995	0.50023	0.51051	0.48949	0.49977	0.51005
8.9	0.51134	0.52202	0.53155	0.51047	0.52189	0.53168		8	0.48936	0.50025	0.51114	0.48886	0.49975	0.51064
8.8	0.51133	0.52205	0.53158	0.51046	0.52189	0.53171		7	0.48875	0.50028	0.51182	0.48818	0.49972	0.51125
8.7	0.51128	0.52206	0.53164	0.51033	0.52183	0.53172		6	0.4883	0.5003	0.51231	0.48769	0.4997	0.5117
8.6	0.51116	0.522	0.53168	0.51033	0.52188	0.53179		5	0.48808	0.50032	0.51255	0.48745	0.49968	0.51192
8.5	0.51116	0.52206	0.53176	0.51025	0.52187	0.53183		4	0.48817	0.50031	0.51245	0.48755	0.49969	0.51183
8.4	0.511	0.52198	0.53177	0.51011	0.52181	0.53187		3	0.48894	0.50028	0.51161	0.48839	0.49972	0.51106
8.3	0.51094	0.52199	0.53182	0.51005	0.52178	0.53192		2	0.49073	0.50021	0.50969	0.49031	0.49979	0.50927
8.2	0.51081	0.52195	0.53186	0.50996	0.52175	0.53196		1	0.49274	0.50014	0.50753	0.49247	0.49986	0.50726
8.1	0.51076	0.52199	0.53195	0.50985	0.52172	0.53199		0	0.4942	0.50009	0.50598	0.49402	0.49991	0.5058
8	0.51059	0.52192	0.53197	0.50975	0.52167	0.53205		-1	0.4952	0.50007	0.50493	0.49507	0.49993	0.5048
7.9	0.51056	0.52193	0.53206	0.50964	0.52165	0.53208		-2	0.49591	0.50005	0.5042	0.4958	0.49995	0.50409
7.8	0.51043	0.52189	0.53208	0.50959	0.52167	0.53214		-3	0.49645	0.50004	0.50363	0.49637	0.49996	0.50355
7.7	0.51035	0.52188	0.53215	0.50948	0.52162	0.53217		-4	0.49688	0.50003	0.50319	0.49681	0.49997	0.50312
7.6	0.51024	0.52184	0.53219	0.50939	0.52163	0.53221		-5	0.49723	0.50003	0.50282	0.49718	0.49997	0.50277
7.5	0.51016	0.52183	0.53224	0.50931	0.52162	0.53226		-6	0.49753	0.50002	0.50252	0.49748	0.49998	0.50247
7.4	0.51006	0.52181	0.53228	0.5092	0.52157	0.5323		-7	0.49778	0.50002	0.50226	0.49774	0.49998	0.50222
7.3	0.50999	0.52179	0.53234	0.50911	0.52153	0.53234		-8	0.49798	0.50002	0.50206	0.49794	0.49998	0.50202
7.2	0.50995	0.52179	0.53241	0.50905	0.52154	0.53241		-9	0.49814	0.50002	0.50189	0.49811	0.49998	0.50186
7.1	0.50988	0.52179	0.53245	0.50901	0.52155	0.53245
7	0.50976	0.52177	0.53249	0.50892	0.52152	0.5325
6.9	0.50965	0.52173	0.53254	0.50883	0.5215	0.53254
6.8	0.50967	0.52179	0.53263	0.50875	0.52148	0.53257
6.7	0.5095	0.5217	0.53265	0.50866	0.52144	0.53259
6.6	0.50952	0.52174	0.53273	0.50855	0.5214	0.53262
6.5	0.50932	0.52162	0.53272	0.50847	0.52136	0.53265
6.4	0.50934	0.52167	0.53278	0.50843	0.52138	0.53271
6.3	0.50925	0.52164	0.5328	0.50833	0.52134	0.53272
6.2	0.50917	0.5216	0.53281	0.50825	0.52129	0.53274
6.1	0.50912	0.52158	0.53284	0.50821	0.5213	0.53277
6	0.50908	0.52158	0.53288	0.50816	0.52127	0.53281
5.9	0.50903	0.52158	0.53291	0.50812	0.52127	0.53285
5.8	0.50897	0.52156	0.53293	0.50807	0.52126	0.53289
5.7	0.50891	0.52152	0.53296	0.50804	0.52127	0.53292
5.6	0.50891	0.52157	0.53301	0.50796	0.52125	0.53293
5.5	0.50889	0.52158	0.53304	0.50793	0.52123	0.53296
5.4	0.50881	0.52154	0.53306	0.50789	0.52121	0.53298
5.3	0.50872	0.52147	0.53307	0.50787	0.52122	0.533
5.2	0.50871	0.52148	0.53308	0.50782	0.5212	0.53302
5.1	0.5087	0.52151	0.5331	0.5078	0.52119	0.53301
5	0.50868	0.52152	0.53312	0.50777	0.52117	0.53302
4.9	0.50862	0.52148	0.53311	0.50776	0.52119	0.53304
4.8	0.50871	0.52156	0.53318	0.50774	0.52119	0.53303
4.7	0.50863	0.52149	0.53315	0.50769	0.52116	0.53303
4.6	0.50858	0.52145	0.53315	0.50768	0.52115	0.53303
4.5	0.50865	0.52151	0.53317	0.50767	0.52115	0.53304
4.4	0.50863	0.52149	0.53315	0.50769	0.52119	0.53305
4.3	0.50862	0.52151	0.53317	0.50769	0.52118	0.53304
4.2	0.50861	0.52147	0.53315	0.50769	0.52115	0.533
4.1	0.50865	0.52149	0.53313	0.50771	0.52115	0.53299
4	0.50869	0.52148	0.53312	0.50774	0.52116	0.53299
3.9	0.50872	0.5215	0.53312	0.50776	0.52114	0.53297
3.8	0.50872	0.52146	0.53307	0.50779	0.52114	0.53294
3.7	0.50875	0.52145	0.53302	0.50787	0.52117	0.53293
3.6	0.50882	0.52148	0.53301	0.50793	0.52119	0.5329
3.5	0.50889	0.52151	0.53299	0.50802	0.52123	0.53287
3.4	0.50898	0.52152	0.53296	0.5081	0.52125	0.53283
3.3	0.50908	0.52155	0.53292	0.5082	0.52127	0.53279
3.2	0.50919	0.52158	0.53287	0.5083	0.52129	0.53273
3.1	0.50932	0.52163	0.53283	0.50845	0.52134	0.53268
3	0.50944	0.52164	0.53276	0.50863	0.5214	0.53263
2.9	0.50959	0.52169	0.53269	0.50876	0.52142	0.53256
2.8	0.50965	0.52163	0.5326	0.50896	0.52149	0.53249
2.7	0.50996	0.52181	0.53255	0.50916	0.52155	0.53241
2.6	0.51011	0.52183	0.53244	0.50937	0.52161	0.53231
2.5	0.51031	0.52186	0.53233	0.50961	0.52167	0.53221
2.4	0.51054	0.52193	0.53224	0.50985	0.52175	0.53211
2.3	0.51078	0.522	0.53214	0.51011	0.52181	0.53201
2.2	0.51104	0.52209	0.53204	0.51043	0.52196	0.53192
2.1	0.5113	0.52215	0.53195	0.51074	0.52207	0.53184
2	0.51162	0.52228	0.53185	0.51105	0.52219	0.53176
1.9	0.51187	0.52235	0.53175	0.51135	0.52227	0.53166
1.8	0.51215	0.52244	0.53166	0.51168	0.52238	0.53156
1.7	0.51248	0.52256	0.53156	0.51199	0.52249	0.53148
1.6	0.51277	0.52267	0.53145	0.51234	0.52262	0.53139
1.5	0.51309	0.52278	0.53135	0.51263	0.52271	0.53127
1.4	0.51332	0.52283	0.53122	0.51294	0.52283	0.53119
1.3	0.51367	0.52296	0.53114	0.51326	0.52296	0.53111
1.2	0.51397	0.52308	0.53104	0.51356	0.52305	0.53103
1.1	0.51427	0.52319	0.53097	0.51386	0.52314	0.53094
1	0.51456	0.52329	0.53089	0.51416	0.52326	0.53087
0.9	0.51481	0.52336	0.5308	0.51446	0.52339	0.53081
0.8	0.51509	0.52346	0.53071	0.51473	0.52347	0.53071
0.7	0.51535	0.52355	0.53063	0.51499	0.52353	0.53061
0.6	0.51559	0.52361	0.53053	0.51527	0.52365	0.53055
0.5	0.51582	0.52367	0.53041	0.51545	0.52367	0.53044
0.4	0.51602	0.52372	0.5303	0.51569	0.52376	0.53036
0.3	0.51621	0.52375	0.53019	0.51594	0.52384	0.53026
0.2	0.5164	0.5238	0.53009	0.51614	0.5239	0.53015
0.1	0.51659	0.52385	0.53	0.5163	0.52393	0.53005
1.8567e-18	0.51678	0.5239	0.52991	0.51649	0.52397	0.52997
-0.1	0.51694	0.52394	0.52982	0.51665	0.52398	0.52986
-0.2	0.51707	0.52396	0.52972	0.51683	0.52404	0.52977
-0.3	0.51723	0.524	0.52964	0.51693	0.52403	0.52966
-0.4	0.51733	0.524	0.52953	0.51711	0.52408	0.52959
-0.5	0.51747	0.52402	0.52944	0.51726	0.52411	0.52951
-0.6	0.51762	0.52406	0.52935	0.51741	0.52415	0.52943
-0.7	0.51774	0.52407	0.52927	0.51753	0.52416	0.52933
-0.8	0.51787	0.5241	0.52919	0.51763	0.52417	0.52922
-0.9	0.51798	0.5241	0.52909	0.51771	0.52413	0.5291
-1	0.51806	0.52409	0.52897	0.51782	0.52415	0.52901
-1.1	0.51813	0.52407	0.52886	0.51792	0.52414	0.52892
-1.2	0.51818	0.52404	0.52875	0.51803	0.52419	0.52884
-1.3	0.51824	0.52403	0.52866	0.51815	0.5242	0.52878
-1.4	0.51837	0.52404	0.52859	0.51822	0.52419	0.52869
-1.5	0.51844	0.52404	0.5285	0.51827	0.52417	0.52859
-1.6	0.51852	0.52405	0.52842	0.51833	0.52415	0.5285
-1.7	0.51857	0.52403	0.52833	0.51839	0.52414	0.52842
-1.8	0.51864	0.52403	0.52824	0.51846	0.52413	0.52833
-1.9	0.51872	0.52404	0.52817	0.51854	0.52414	0.52826
-2	0.51877	0.52403	0.5281	0.51861	0.52417	0.52819
-2.1	0.51884	0.52402	0.52803	0.5187	0.52417	0.52812
-2.2	0.51889	0.52401	0.52795	0.51873	0.52413	0.52803
-2.3	0.51895	0.52402	0.52787	0.51881	0.52414	0.52796
-2.4	0.51902	0.52402	0.5278	0.51887	0.52414	0.52789
-2.5	0.51904	0.52399	0.52772	0.51895	0.52416	0.52785
-2.6	0.51912	0.52401	0.52767	0.51896	0.52413	0.52777
-2.7	0.51915	0.52398	0.52759	0.51904	0.52415	0.52773
-2.8	0.5192	0.52397	0.52752	0.51911	0.52415	0.52766
-2.9	0.51924	0.52395	0.52746	0.51911	0.52412	0.52758
-3	0.51929	0.52395	0.52739	0.51919	0.52411	0.52753
-3.1	0.51935	0.52395	0.52734	0.51923	0.52412	0.52747
-3.2	0.51937	0.52395	0.52726	0.51931	0.52417	0.52741
-3.3	0.51942	0.52394	0.5272	0.51932	0.52413	0.52734
-3.4	0.51945	0.52391	0.52713	0.51939	0.52411	0.52729
-3.5	0.51948	0.52389	0.52707	0.51942	0.52409	0.52722
-3.6	0.51953	0.52389	0.52702	0.51946	0.52408	0.52717
-3.7	0.51956	0.52387	0.52696	0.51952	0.52411	0.52712
-3.8	0.51963	0.52389	0.52691	0.51956	0.52409	0.52707
-3.9	0.51963	0.52385	0.52685	0.51959	0.52407	0.52702
-4	0.51971	0.52389	0.52682	0.51962	0.52407	0.52697
-4.1	0.51974	0.52388	0.52678	0.51966	0.52407	0.52692
-4.2	0.5198	0.5239	0.52674	0.51972	0.52405	0.52689
-4.3	0.51985	0.52389	0.5267	0.51976	0.52407	0.52684
-4.4	0.51989	0.52389	0.52665	0.51985	0.52411	0.52681
-4.5	0.51994	0.5239	0.52661	0.51987	0.5241	0.52677
-4.6	0.51998	0.5239	0.52656	0.51991	0.52409	0.52673
-4.7	0.52	0.52389	0.52651	0.51994	0.52409	0.52668
-4.8	0.52005	0.52389	0.52646	0.51996	0.52408	0.52664
-4.9	0.52006	0.52385	0.52641	0.51997	0.52408	0.52659
-5	0.52008	0.52383	0.52636	0.51999	0.52404	0.52653
-5.1	0.52011	0.52382	0.5263	0.51998	0.524	0.52646
-5.2	0.52011	0.5238	0.52624	0.52004	0.52402	0.52642
-5.3	0.52013	0.52379	0.52619	0.52003	0.52399	0.52636
-5.4	0.52015	0.5238	0.52615	0.52008	0.52399	0.52633
-5.5	0.5202	0.52381	0.52612	0.52011	0.52398	0.52629
-5.6	0.52022	0.52379	0.52608	0.52017	0.52399	0.52626
-5.7	0.52025	0.52378	0.52606	0.5202	0.524	0.52623
-5.8	0.5203	0.52381	0.52604	0.52027	0.52402	0.52622
-5.9	0.52035	0.52384	0.52602	0.52033	0.52406	0.52621
-6	0.5204	0.52384	0.52601	0.52033	0.52403	0.52618
-6.1	0.52044	0.52384	0.52598	0.52041	0.5241	0.52617
-6.2	0.52049	0.52385	0.52597	0.52046	0.52411	0.52616
-6.3	0.52053	0.52385	0.52594	0.52044	0.52406	0.5261
-6.4	0.52056	0.52385	0.52592	0.52047	0.52407	0.52607
-6.5	0.52062	0.52388	0.52591	0.52049	0.52406	0.52604
-6.6	0.52062	0.52385	0.52586	0.52052	0.52408	0.52602
-6.7	0.52065	0.52385	0.52583	0.52055	0.52407	0.52599
-6.8	0.52068	0.52384	0.52581	0.52056	0.52406	0.52595
-6.9	0.52074	0.52388	0.52578	0.52059	0.52407	0.52592
-7	0.5208	0.5239	0.52577	0.52061	0.52404	0.52589
-7.1	0.52078	0.52388	0.52574	0.52065	0.52404	0.52588
-7.2	0.52082	0.52387	0.52572	0.5207	0.52407	0.52587
-7.3	0.52083	0.52385	0.52567	0.52075	0.52409	0.52585
-7.4	0.52086	0.52385	0.52564	0.52073	0.52405	0.52581
-7.5	0.5209	0.52387	0.52562	0.52076	0.52406	0.52579
-7.6	0.52093	0.52387	0.52559	0.52079	0.52405	0.52576
-7.7	0.52092	0.52383	0.52556	0.52081	0.52406	0.52573
-7.8	0.52096	0.52385	0.52555	0.52083	0.52406	0.52571
-7.9	0.52101	0.52386	0.52553	0.52083	0.52403	0.52567
-8	0.52097	0.52381	0.52549	0.52087	0.52405	0.52566
-8.1	0.52102	0.52384	0.52549	0.52088	0.52401	0.52564
-8.2	0.52106	0.52387	0.52547	0.52097	0.52408	0.52566
-8.3	0.52106	0.52386	0.52545	0.521	0.52409	0.52564
-8.4	0.5211	0.52388	0.52545	0.52103	0.52408	0.52562
-8.5	0.52114	0.52389	0.52544	0.52104	0.52409	0.5256
-8.6	0.52115	0.52388	0.52542	0.52106	0.52408	0.52558
-8.7	0.52117	0.52388	0.52541	0.52109	0.5241	0.52556
-8.8	0.52123	0.5239	0.52539	0.52109	0.52408	0.52554
-8.9	0.52123	0.52389	0.52535	0.52113	0.5241	0.52552
-9	0.52123	0.52387	0.52533	0.52107	0.52402	0.52547
