# Supplementary material for: Quantum anomalous Hall edge channels survive up to the Curie temperature
Source: Nat Commun. 2021 Sep 22;12:5599. doi: 10.1038/s41467-021-25912-w (PMC8458438; doi:10.1038/s41467-021-25912-w)
Supplement: Supplementary file 2 — Source Data [file 41467_2021_25912_MOESM2_ESM.zip › Fig2g.xlsx]

## Sheet: Sheet1
	T=20.9K	T=20.9K	T=20.9K	T=20.9K	T=20.9K	T=20.9K			T=25K	T=25K	T=25K	T=25K	T=25K	T=25K
Gate	V_D	V_C	V_B	V_4	V_3	V_2		Gate	V_D	V_C	V_B	V_4	V_3	V_2
[V]	[normalized]	[normalized]	[normalized]	[normalized]	[normalized]	[normalized]		[V]	[normalized]	[normalized]	[normalized]	[normalized]	[normalized]	[normalized]
9	0.52099	0.52198	0.52151	0.52097	0.52205	0.522		9	0.52102	0.52211	0.52221	0.52125	0.52224	0.52223
8.9	0.52103	0.522	0.52153	0.52093	0.52206	0.52197		8.9	0.52101	0.5221	0.5222	0.52123	0.52224	0.52222
8.8	0.5211	0.52208	0.52155	0.52093	0.52203	0.52197		8.8	0.52101	0.52207	0.52219	0.52121	0.52223	0.52221
8.7	0.52102	0.52202	0.52151	0.52089	0.52201	0.52194		8.7	0.52099	0.52205	0.52218	0.5212	0.52222	0.52219
8.6	0.52098	0.52196	0.5215	0.52093	0.52204	0.52195		8.6	0.52099	0.52205	0.52216	0.52117	0.5222	0.52217
8.5	0.52099	0.52197	0.52149	0.52084	0.52196	0.5219		8.5	0.52098	0.52203	0.52215	0.52115	0.52218	0.52215
8.4	0.52094	0.52192	0.52146	0.52088	0.52198	0.52189		8.4	0.52097	0.522	0.52212	0.52112	0.52216	0.52213
8.3	0.52092	0.5219	0.52146	0.52085	0.52195	0.52186		8.3	0.52096	0.52199	0.5221	0.52111	0.52215	0.52212
8.2	0.52094	0.52193	0.52147	0.52085	0.52194	0.52185		8.2	0.52095	0.52198	0.52209	0.52108	0.52213	0.52209
8.1	0.5209	0.52186	0.52143	0.52086	0.52193	0.52183		8.1	0.52093	0.52196	0.52207	0.52107	0.52208	0.52207
8	0.52086	0.52184	0.5214	0.52088	0.52195	0.52182		8	0.52092	0.52195	0.52205	0.52105	0.52207	0.52205
7.9	0.52089	0.52185	0.5214	0.52081	0.52189	0.52179		7.9	0.5209	0.52192	0.52204	0.52104	0.52205	0.52203
7.8	0.5208	0.52177	0.52137	0.52081	0.52188	0.52177		7.8	0.52089	0.52191	0.52202	0.52101	0.52203	0.522
7.7	0.52086	0.5218	0.5214	0.52078	0.52186	0.52176		7.7	0.52088	0.52189	0.522	0.52098	0.52201	0.52198
7.6	0.52083	0.52176	0.52139	0.52077	0.52181	0.52174		7.6	0.52085	0.52188	0.52197	0.52096	0.52199	0.52196
7.5	0.52079	0.52176	0.52137	0.52075	0.52181	0.52172		7.5	0.52085	0.52187	0.52196	0.52094	0.52197	0.52195
7.4	0.52076	0.52171	0.52136	0.52075	0.5218	0.52171		7.4	0.52083	0.52186	0.52195	0.52093	0.52196	0.52193
7.3	0.52073	0.52171	0.52138	0.52075	0.52181	0.52169		7.3	0.52081	0.52185	0.52194	0.52091	0.52194	0.52191
7.2	0.52069	0.52166	0.52146	0.52073	0.52178	0.52167		7.2	0.52079	0.52182	0.52192	0.52089	0.52192	0.5219
7.1	0.52069	0.52165	0.52151	0.52071	0.52175	0.52165		7.1	0.52077	0.52179	0.5219	0.52087	0.5219	0.52189
7	0.52065	0.52165	0.52151	0.52073	0.52176	0.52164		7	0.52076	0.52177	0.52189	0.52085	0.5219	0.52187
6.9	0.52062	0.52161	0.52151	0.52069	0.52176	0.52162		6.9	0.52075	0.52173	0.52187	0.52083	0.52188	0.52185
6.8	0.52062	0.5216	0.52149	0.52067	0.52169	0.52161		6.8	0.52076	0.52176	0.52186	0.52082	0.52187	0.52184
6.7	0.52058	0.52157	0.52147	0.52069	0.5217	0.5216		6.7	0.52075	0.52174	0.52184	0.52079	0.52185	0.52183
6.6	0.52054	0.52154	0.52145	0.52066	0.52168	0.52158		6.6	0.52073	0.52171	0.52183	0.52078	0.52184	0.52181
6.5	0.52052	0.5215	0.52142	0.52066	0.52166	0.52156		6.5	0.52072	0.5217	0.52181	0.52076	0.52182	0.5218
6.4	0.52052	0.52151	0.5214	0.52066	0.52166	0.52155		6.4	0.52071	0.52169	0.5218	0.52079	0.52185	0.5218
6.3	0.52051	0.52151	0.52138	0.52062	0.52164	0.52153		6.3	0.5207	0.52168	0.52179	0.52071	0.52177	0.52177
6.2	0.52045	0.52144	0.52133	0.52062	0.5216	0.52152		6.2	0.5207	0.52168	0.52178	0.5207	0.52176	0.52176
6.1	0.52049	0.52148	0.52133	0.52063	0.5216	0.52152		6.1	0.52068	0.52167	0.52177	0.5207	0.52177	0.52176
6	0.52046	0.52149	0.52128	0.52056	0.52154	0.52149		6	0.52067	0.52166	0.52176	0.52069	0.52177	0.52176
5.9	0.52042	0.52141	0.52124	0.5206	0.52159	0.52149		5.9	0.52067	0.52167	0.52175	0.52068	0.52178	0.52176
5.8	0.52046	0.52143	0.52121	0.52062	0.52158	0.52149		5.8	0.52066	0.52167	0.52174	0.52069	0.5218	0.52177
5.7	0.52045	0.52142	0.52119	0.5206	0.52157	0.52148		5.7	0.52067	0.52167	0.52173	0.52069	0.5218	0.52178
5.6	0.52045	0.52142	0.52118	0.52058	0.52155	0.52146		5.6	0.52066	0.52166	0.52172	0.52068	0.52179	0.52178
5.5	0.52042	0.52139	0.52115	0.52055	0.52153	0.52145		5.5	0.52064	0.52165	0.5217	0.52067	0.52178	0.52177
5.4	0.52042	0.52138	0.52114	0.52056	0.52153	0.52145		5.4	0.52063	0.52163	0.5217	0.52066	0.52178	0.52177
5.3	0.52047	0.52142	0.52115	0.52048	0.52147	0.52142		5.3	0.52062	0.52162	0.52169	0.52064	0.52179	0.52177
5.2	0.52041	0.52137	0.52113	0.52059	0.52154	0.52145		5.2	0.52061	0.52162	0.52169	0.52063	0.52178	0.52177
5.1	0.52042	0.52136	0.52115	0.52057	0.52156	0.52143		5.1	0.52061	0.52162	0.52168	0.52061	0.52178	0.52177
5	0.52042	0.52136	0.52116	0.52055	0.52153	0.52144		5	0.5206	0.52161	0.52168	0.5206	0.52177	0.52177
4.9	0.52042	0.52137	0.52117	0.52054	0.52153	0.52143		4.9	0.5206	0.52161	0.52166	0.52061	0.52178	0.52176
4.8	0.52044	0.52138	0.52118	0.52055	0.52155	0.52144		4.8	0.52059	0.5216	0.52166	0.5206	0.52178	0.52176
4.7	0.52044	0.52137	0.52118	0.52055	0.52155	0.52145		4.7	0.52059	0.52161	0.52166	0.52059	0.52177	0.52177
4.6	0.52046	0.52137	0.52118	0.52059	0.52157	0.52146		4.6	0.5206	0.52162	0.52167	0.52059	0.52177	0.52177
4.5	0.52045	0.52136	0.52118	0.52058	0.52156	0.52145		4.5	0.52059	0.52162	0.52166	0.52059	0.52178	0.52178
4.4	0.52047	0.52136	0.52118	0.52056	0.52154	0.52144		4.4	0.5206	0.52161	0.52166	0.5206	0.5218	0.52179
4.3	0.52043	0.52132	0.52117	0.52056	0.52153	0.52144		4.3	0.52059	0.52161	0.52166	0.52061	0.52181	0.5218
4.2	0.52051	0.52139	0.5212	0.52057	0.52153	0.52144		4.2	0.52059	0.52161	0.52165	0.5206	0.52181	0.5218
4.1	0.52052	0.5214	0.5212	0.52059	0.52154	0.52144		4.1	0.52064	0.52165	0.52167	0.52061	0.52182	0.52181
4	0.52054	0.52141	0.52121	0.5206	0.52156	0.52145		4	0.52064	0.52164	0.52167	0.52061	0.52184	0.52181
3.9	0.52055	0.52142	0.5212	0.5206	0.52158	0.52147		3.9	0.52066	0.52165	0.52169	0.52062	0.52186	0.52183
3.8	0.52052	0.52141	0.52121	0.52059	0.52159	0.52148		3.8	0.52068	0.52167	0.52169	0.52063	0.52188	0.52183
3.7	0.52058	0.52147	0.52128	0.52062	0.52163	0.5215		3.7	0.52069	0.52167	0.52169	0.52065	0.52189	0.52185
3.6	0.52061	0.52148	0.52131	0.52064	0.52166	0.52153		3.6	0.52072	0.5217	0.52171	0.52067	0.5219	0.52186
3.5	0.52063	0.52149	0.52134	0.52065	0.52169	0.52154		3.5	0.52074	0.52171	0.52174	0.5207	0.52193	0.52187
3.4	0.52064	0.52152	0.52138	0.52066	0.52169	0.52156		3.4	0.52075	0.52174	0.52176	0.52074	0.52194	0.5219
3.3	0.52065	0.52153	0.52141	0.52058	0.52163	0.52155		3.3	0.5208	0.52176	0.5218	0.52077	0.52196	0.52193
3.2	0.52071	0.52157	0.52146	0.5208	0.52186	0.52163		3.2	0.52085	0.52181	0.52185	0.52081	0.52198	0.52196
3.1	0.52077	0.52164	0.52151	0.52078	0.5218	0.52165		3.1	0.5209	0.52185	0.52189	0.52085	0.52203	0.522
3	0.5208	0.52168	0.52155	0.52085	0.52188	0.52171		3	0.52093	0.52188	0.52193	0.52089	0.52207	0.52205
2.9	0.52087	0.52174	0.52161	0.52089	0.52191	0.52176		2.9	0.52099	0.52194	0.52198	0.52095	0.52213	0.5221
2.8	0.5209	0.52179	0.52166	0.52095	0.52197	0.52183		2.8	0.52106	0.52201	0.52205	0.52104	0.52222	0.52216
2.7	0.521	0.52187	0.52174	0.52106	0.52207	0.5219		2.7	0.52113	0.52208	0.52212	0.52106	0.52223	0.52221
2.6	0.52108	0.52196	0.52181	0.52108	0.52208	0.52195		2.6	0.52121	0.52216	0.52219	0.52113	0.52231	0.52228
2.5	0.52113	0.52202	0.52189	0.52119	0.5222	0.52204		2.5	0.52129	0.52227	0.52228	0.52118	0.52238	0.52235
2.4	0.52122	0.52211	0.52198	0.52126	0.52227	0.52212		2.4	0.52138	0.52236	0.52237	0.52129	0.52249	0.52244
2.3	0.52132	0.52221	0.52208	0.52134	0.52236	0.52221		2.3	0.52147	0.52246	0.52246	0.5214	0.5226	0.52254
2.2	0.52142	0.52231	0.52219	0.52147	0.52249	0.52231		2.2	0.52159	0.52257	0.52258	0.5215	0.52271	0.52264
2.1	0.52153	0.52241	0.52231	0.52158	0.52262	0.52243		2.1	0.52171	0.52268	0.52268	0.52161	0.52284	0.52275
2	0.52167	0.52256	0.52244	0.52167	0.5227	0.52254		2	0.52182	0.52279	0.52279	0.52172	0.52293	0.52286
1.9	0.52179	0.52269	0.52258	0.52179	0.52283	0.52266		1.9	0.52194	0.5229	0.52291	0.52183	0.52305	0.52298
1.8	0.52188	0.5228	0.52271	0.52187	0.52294	0.52277		1.8	0.52206	0.523	0.52302	0.52196	0.52317	0.5231
1.7	0.52201	0.52294	0.52284	0.52198	0.52305	0.52289		1.7	0.52217	0.52312	0.52313	0.52207	0.52329	0.52321
1.6	0.52214	0.52308	0.52297	0.5221	0.52316	0.52301		1.6	0.5223	0.52324	0.52325	0.52218	0.52341	0.52333
1.5	0.52225	0.52319	0.52307	0.52218	0.52326	0.52312		1.5	0.52241	0.52335	0.52336	0.52228	0.52353	0.52344
1.4	0.52231	0.52326	0.52317	0.52232	0.52342	0.52325		1.4	0.52253	0.52346	0.52347	0.52241	0.52365	0.52356
1.3	0.52243	0.52337	0.52329	0.52242	0.52352	0.52336		1.3	0.52264	0.52357	0.52358	0.52253	0.52377	0.52367
1.2	0.52255	0.52349	0.5234	0.52251	0.5236	0.52347		1.2	0.52275	0.52369	0.52368	0.52263	0.52387	0.52378
1.1	0.52266	0.5236	0.52351	0.5226	0.5237	0.52357		1.1	0.52285	0.52378	0.52378	0.52271	0.52396	0.52387
1	0.52272	0.52368	0.52361	0.52271	0.52381	0.52368		1	0.52297	0.5239	0.52388	0.5228	0.52406	0.52396
0.9	0.52283	0.52378	0.52371	0.52281	0.52392	0.52378		0.9	0.52303	0.52397	0.52396	0.5229	0.52416	0.52405
0.8	0.52292	0.52389	0.52379	0.52287	0.52398	0.52385		0.8	0.52314	0.52406	0.52405	0.52298	0.52424	0.52412
0.7	0.52299	0.52396	0.52385	0.52295	0.52406	0.52392		0.7	0.5232	0.52413	0.5241	0.52306	0.52431	0.52419
0.6	0.52303	0.52402	0.52392	0.52298	0.52408	0.52397		0.6	0.52326	0.52418	0.52415	0.52312	0.52437	0.52425
0.5	0.52308	0.52408	0.52398	0.52306	0.52416	0.52403		0.5	0.52331	0.52422	0.5242	0.52318	0.52442	0.52431
0.4	0.52316	0.52414	0.52405	0.52311	0.52421	0.52409		0.4	0.52338	0.52427	0.52424	0.52322	0.52446	0.52435
0.3	0.52319	0.52417	0.52408	0.52315	0.52425	0.52413		0.3	0.52342	0.5243	0.52427	0.52327	0.5245	0.52439
0.2	0.5232	0.52419	0.5241	0.52318	0.52428	0.52416		0.2	0.52347	0.52434	0.52431	0.52331	0.52454	0.52443
0.1	0.52322	0.52421	0.52411	0.52323	0.52432	0.5242		0.1	0.5235	0.52437	0.52434	0.52335	0.52456	0.52446
1.8567e-18	0.52328	0.52428	0.52415	0.52327	0.52437	0.52424		1.8567e-18	0.52354	0.52441	0.52436	0.52337	0.52458	0.52448
-0.1	0.5233	0.5243	0.52416	0.5233	0.52438	0.52425		-0.1	0.52357	0.52444	0.52438	0.52338	0.52458	0.52449
-0.2	0.52332	0.52432	0.52418	0.52332	0.5244	0.52428		-0.2	0.52358	0.52444	0.52438	0.5234	0.52461	0.5245
-0.3	0.52336	0.52435	0.5242	0.52335	0.52443	0.5243		-0.3	0.5236	0.52446	0.52439	0.52344	0.52463	0.52451
-0.4	0.52335	0.52437	0.52421	0.52339	0.52448	0.52432		-0.4	0.52362	0.52448	0.52441	0.52347	0.52465	0.52453
-0.5	0.52339	0.5244	0.52422	0.52341	0.52451	0.52434		-0.5	0.52365	0.52451	0.52443	0.5235	0.52465	0.52454
-0.6	0.52339	0.52442	0.52423	0.52341	0.5245	0.52435		-0.6	0.52368	0.52453	0.52444	0.52351	0.52467	0.52455
-0.7	0.5234	0.52443	0.52424	0.52344	0.52453	0.52436		-0.7	0.5237	0.52454	0.52445	0.52354	0.52469	0.52457
-0.8	0.52342	0.52445	0.52426	0.52347	0.52455	0.52438		-0.8	0.52375	0.52459	0.52447	0.52354	0.5247	0.52457
-0.9	0.52345	0.52448	0.52427	0.52347	0.52455	0.52437		-0.9	0.52373	0.52456	0.52446	0.52356	0.52471	0.52457
-1	0.52344	0.52447	0.52426	0.52351	0.52459	0.52438		-1	0.52374	0.52456	0.52446	0.52355	0.5247	0.52457
-1.1	0.52347	0.52449	0.52426	0.52349	0.52456	0.52437		-1.1	0.52375	0.52456	0.52445	0.52355	0.52469	0.52456
-1.2	0.52345	0.52446	0.52425	0.52349	0.52455	0.52437		-1.2	0.52375	0.52455	0.52445	0.52354	0.52468	0.52455
-1.3	0.52339	0.52441	0.52422	0.52348	0.52453	0.52436		-1.3	0.52372	0.52453	0.52443	0.52352	0.52467	0.52453
-1.4	0.52341	0.52443	0.52422	0.52352	0.52457	0.52436		-1.4	0.52371	0.52451	0.52442	0.52351	0.52466	0.52452
-1.5	0.52341	0.52443	0.52421	0.5235	0.52455	0.52435		-1.5	0.5237	0.52449	0.5244	0.52351	0.52465	0.5245
-1.6	0.5234	0.52442	0.5242	0.52349	0.52452	0.52433		-1.6	0.52371	0.52449	0.52439	0.52349	0.52463	0.52448
-1.7	0.52339	0.5244	0.52419	0.5235	0.52452	0.52432		-1.7	0.5237	0.52447	0.52439	0.52348	0.52463	0.52447
-1.8	0.52337	0.52437	0.52417	0.52343	0.52448	0.52429		-1.8	0.52369	0.52447	0.52438	0.52347	0.52461	0.52446
-1.9	0.52336	0.52438	0.52417	0.52342	0.52443	0.52429		-1.9	0.5237	0.52448	0.52438	0.52346	0.5246	0.52445
-2	0.52335	0.52439	0.52416	0.52343	0.52445	0.52429		-2	0.52373	0.52452	0.52439	0.52343	0.52458	0.52444
-2.1	0.52334	0.52438	0.52416	0.52344	0.52445	0.52428		-2.1	0.52369	0.52446	0.52438	0.52343	0.52456	0.52443
-2.2	0.52336	0.5244	0.52415	0.52343	0.52443	0.52427		-2.2	0.5237	0.52446	0.52437	0.5234	0.52453	0.52442
-2.3	0.52332	0.52437	0.52412	0.52342	0.52442	0.52426		-2.3	0.5237	0.52447	0.52437	0.52344	0.52458	0.52442
-2.4	0.52331	0.52437	0.52411	0.52347	0.52447	0.52428		-2.4	0.5237	0.52445	0.52436	0.52343	0.52456	0.5244
-2.5	0.52329	0.52436	0.5241	0.52343	0.52445	0.52427		-2.5	0.52369	0.52446	0.52436	0.52342	0.52455	0.5244
-2.6	0.52333	0.52437	0.52411	0.52345	0.52444	0.52427		-2.6	0.5237	0.52446	0.52435	0.52339	0.52453	0.52438
-2.7	0.52327	0.52434	0.52408	0.52343	0.52443	0.52425		-2.7	0.52369	0.52444	0.52434	0.52338	0.52451	0.52437
-2.8	0.52326	0.52432	0.52406	0.52342	0.52443	0.52425		-2.8	0.52367	0.52443	0.52433	0.52336	0.5245	0.52436
-2.9	0.52324	0.52431	0.52405	0.52339	0.52441	0.52423		-2.9	0.52366	0.52441	0.52432	0.52335	0.5245	0.52434
-3	0.52321	0.52431	0.52403	0.52341	0.52441	0.52424		-3	0.52365	0.52441	0.52431	0.52335	0.52448	0.52433
-3.1	0.52319	0.52428	0.52402	0.52339	0.52439	0.52422		-3.1	0.52364	0.5244	0.52431	0.52334	0.52447	0.52432
-3.2	0.52317	0.52429	0.52401	0.5234	0.5244	0.52422		-3.2	0.52362	0.5244	0.52431	0.52334	0.52446	0.52432
-3.3	0.52315	0.52425	0.524	0.52339	0.52438	0.52421		-3.3	0.52362	0.5244	0.52432	0.52334	0.52447	0.52432
-3.4	0.52319	0.52429	0.524	0.52339	0.52439	0.52421		-3.4	0.52361	0.5244	0.52431	0.52335	0.52447	0.52431
-3.5	0.52319	0.52427	0.524	0.52337	0.52438	0.52421		-3.5	0.52359	0.5244	0.5243	0.52335	0.52446	0.5243
-3.6	0.52316	0.52425	0.52401	0.52339	0.52439	0.52421		-3.6	0.52358	0.5244	0.52429	0.52334	0.52445	0.52429
-3.7	0.52317	0.52427	0.52401	0.52337	0.52438	0.5242		-3.7	0.52357	0.52439	0.52428	0.52334	0.52444	0.52428
-3.8	0.52318	0.52427	0.524	0.52341	0.52439	0.5242		-3.8	0.52357	0.5244	0.52429	0.52334	0.52443	0.52428
-3.9	0.52322	0.5243	0.52399	0.52339	0.5244	0.5242		-3.9	0.52357	0.5244	0.5243	0.52333	0.52442	0.52428
-4	0.5232	0.52427	0.52397	0.5234	0.5244	0.52421		-4	0.52359	0.52442	0.5243	0.52334	0.52443	0.52427
-4.1	0.52317	0.52425	0.52396	0.5234	0.52439	0.52421		-4.1	0.52361	0.52445	0.52432	0.52333	0.52442	0.52428
-4.2	0.52318	0.52426	0.52396	0.52339	0.52439	0.52419		-4.2	0.52362	0.52445	0.52433	0.52334	0.52442	0.52428
-4.3	0.52316	0.52425	0.52393	0.52339	0.52438	0.5242		-4.3	0.52362	0.52446	0.52432	0.52333	0.52441	0.52428
-4.4	0.52317	0.52425	0.52392	0.52339	0.52436	0.52419		-4.4	0.5236	0.52445	0.52431	0.52333	0.52441	0.52427
-4.5	0.52315	0.52424	0.5239	0.52339	0.52438	0.52418		-4.5	0.52358	0.52446	0.52431	0.52334	0.52441	0.52426
-4.6	0.52315	0.52424	0.52389	0.52336	0.52434	0.52416		-4.6	0.52357	0.52445	0.52431	0.52333	0.5244	0.52426
-4.7	0.52313	0.52423	0.52387	0.52334	0.52433	0.52415		-4.7	0.52355	0.52443	0.5243	0.52332	0.52439	0.52425
-4.8	0.52314	0.52422	0.52387	0.52333	0.52432	0.52414		-4.8	0.52354	0.52444	0.5243	0.52331	0.52437	0.52423
-4.9	0.52313	0.52422	0.52385	0.52337	0.52434	0.52415		-4.9	0.52354	0.52444	0.52429	0.52329	0.52436	0.52421
-5	0.52311	0.52421	0.52384	0.52335	0.52432	0.52414		-5	0.52353	0.52444	0.52428	0.52328	0.52436	0.5242
-5.1	0.52314	0.52424	0.52384	0.52331	0.52429	0.52413		-5.1	0.52353	0.52444	0.52427	0.52327	0.52434	0.52419
-5.2	0.5231	0.5242	0.52382	0.5233	0.52429	0.52413		-5.2	0.52352	0.52443	0.52426	0.52327	0.52433	0.52419
-5.3	0.5231	0.5242	0.52381	0.52331	0.5243	0.52414		-5.3	0.5235	0.52443	0.52426	0.52325	0.52432	0.52417
-5.4	0.52311	0.5242	0.52381	0.52333	0.52431	0.52414		-5.4	0.52349	0.52442	0.52425	0.52325	0.52432	0.52417
-5.5	0.52312	0.52422	0.52381	0.52333	0.52432	0.52413		-5.5	0.52349	0.52442	0.52425	0.52325	0.52432	0.52417
-5.6	0.52308	0.52418	0.52381	0.52332	0.52431	0.52412		-5.6	0.52349	0.52441	0.52424	0.52323	0.5243	0.52417
-5.7	0.52313	0.52422	0.52382	0.52332	0.5243	0.52412		-5.7	0.52347	0.52441	0.52424	0.52322	0.52431	0.52417
-5.8	0.52312	0.52418	0.52382	0.52334	0.5243	0.52412		-5.8	0.52347	0.52443	0.52425	0.52321	0.52431	0.52417
-5.9	0.52315	0.52423	0.52383	0.52335	0.52431	0.52413		-5.9	0.52347	0.52444	0.52426	0.52323	0.52431	0.52417
-6	0.52317	0.52426	0.52384	0.52338	0.52432	0.52414		-6	0.52347	0.52446	0.52428	0.52324	0.52432	0.52418
-6.1	0.52314	0.52422	0.52383	0.52337	0.52432	0.52415		-6.1	0.52347	0.52447	0.5243	0.52325	0.52432	0.52419
-6.2	0.52318	0.52426	0.52386	0.52337	0.52431	0.52414		-6.2	0.52347	0.52448	0.5243	0.52325	0.52432	0.52418
-6.3	0.52316	0.52425	0.52385	0.5233	0.52427	0.52413		-6.3	0.52348	0.52449	0.52431	0.52325	0.52432	0.52419
-6.4	0.52318	0.52427	0.52387	0.52342	0.52434	0.52416		-6.4	0.52349	0.52449	0.52431	0.52324	0.52432	0.52419
-6.5	0.52317	0.52427	0.52388	0.52341	0.52435	0.52416		-6.5	0.5235	0.5245	0.52433	0.52325	0.52433	0.52419
-6.6	0.52317	0.52426	0.52388	0.52338	0.5243	0.52414		-6.6	0.52351	0.52451	0.52433	0.52326	0.52433	0.5242
-6.7	0.52317	0.52426	0.5239	0.52341	0.52435	0.52417		-6.7	0.5235	0.5245	0.52433	0.52328	0.52434	0.52422
-6.8	0.52319	0.52429	0.5239	0.52342	0.52433	0.52417		-6.8	0.5235	0.52452	0.52434	0.52328	0.52433	0.52423
-6.9	0.5232	0.52431	0.52391	0.52341	0.52434	0.52416		-6.9	0.5235	0.52454	0.52436	0.52329	0.52434	0.52424
-7	0.52321	0.52431	0.52391	0.52342	0.52436	0.52417		-7	0.52355	0.52458	0.52437	0.5233	0.52435	0.52425
-7.1	0.52321	0.52433	0.52391	0.52343	0.52438	0.52418		-7.1	0.5235	0.52454	0.52437	0.52331	0.52435	0.52425
-7.2	0.52317	0.52431	0.52389	0.52342	0.52435	0.52418		-7.2	0.52351	0.52454	0.52438	0.52335	0.52438	0.52427
-7.3	0.5232	0.52433	0.5239	0.52345	0.52439	0.5242		-7.3	0.52352	0.52455	0.52439	0.52331	0.52435	0.52426
-7.4	0.52326	0.52438	0.52393	0.52344	0.52437	0.5242		-7.4	0.52352	0.52456	0.52438	0.52332	0.52435	0.52426
-7.5	0.5232	0.52434	0.52392	0.52345	0.52437	0.5242		-7.5	0.52352	0.52456	0.52438	0.52332	0.52436	0.52426
-7.6	0.52318	0.5243	0.52392	0.52347	0.52439	0.52421		-7.6	0.52352	0.52456	0.52439	0.52332	0.52436	0.52426
-7.7	0.52318	0.5243	0.52393	0.52346	0.52441	0.52421		-7.7	0.52351	0.52455	0.52439	0.52332	0.52436	0.52426
-7.8	0.52319	0.52433	0.52393	0.52342	0.52438	0.52419		-7.8	0.52351	0.52455	0.52439	0.52331	0.52435	0.52425
-7.9	0.52316	0.52431	0.52392	0.52342	0.5244	0.52419		-7.9	0.52351	0.52456	0.52441	0.52331	0.52435	0.52425
-8	0.52314	0.5243	0.52391	0.52342	0.52439	0.52418		-8	0.52352	0.52457	0.52442	0.52332	0.52435	0.52425
-8.1	0.52316	0.5243	0.52393	0.52342	0.5244	0.52418		-8.1	0.52352	0.52458	0.52443	0.52331	0.52435	0.52425
-8.2	0.52314	0.52431	0.52393	0.52343	0.52441	0.52418		-8.2	0.52353	0.52458	0.52443	0.52332	0.52436	0.52426
-8.3	0.52316	0.52431	0.52395	0.52345	0.52443	0.52419		-8.3	0.52353	0.52459	0.52443	0.52333	0.52437	0.52426
-8.4	0.52319	0.52433	0.52398	0.52338	0.52438	0.52417		-8.4	0.52354	0.5246	0.52442	0.52333	0.52438	0.52426
-8.5	0.52314	0.52426	0.52397	0.52343	0.52441	0.52419		-8.5	0.52354	0.5246	0.52442	0.52334	0.52438	0.52426
-8.6	0.5232	0.52434	0.52401	0.52347	0.52444	0.5242		-8.6	0.52353	0.52459	0.52441	0.52333	0.52437	0.52426
-8.7	0.52319	0.52433	0.52402	0.52344	0.52441	0.52419		-8.7	0.52352	0.52459	0.52441	0.52334	0.52436	0.52425
-8.8	0.52327	0.5244	0.52405	0.52343	0.52441	0.5242		-8.8	0.5235	0.52459	0.52441	0.52332	0.52437	0.52425
-8.9	0.52313	0.52426	0.524	0.52343	0.52442	0.5242		-8.9	0.52351	0.52459	0.52442	0.52332	0.52437	0.52425
-9	0.52311	0.52421	0.524	0.52344	0.52442	0.52419		-9	0.5235	0.52458	0.52441	0.52331	0.52436	0.52424
