# Supplementary material for: Quantum anomalous Hall edge channels survive up to the Curie temperature
Source: Nat Commun. 2021 Sep 22;12:5599. doi: 10.1038/s41467-021-25912-w (PMC8458438; doi:10.1038/s41467-021-25912-w)
Supplement: Supplementary file 2 — Source Data [file 41467_2021_25912_MOESM2_ESM.zip › Fig3a.xlsx]

## Sheet: Sheet1
	T=25mK	T=120mK	T=560mK	T=1.4K	T=4.2K	T=11.6K	T=14K
Gate	beta	beta	beta	beta	beta	beta	beta
[V]	[unitless]	[unitless]	[unitless]	[unitless]	[unitless]	[unitless]	[unitless]
9	-0.00408	-0.01209	0.27198	0.73537	0.77952	0.80105	0.80171
8	-0.00122	-0.01172	0.24545	0.72694	0.7776	0.80456	0.80618
7	-0.000838968	-0.01199	0.22816	0.7205	0.77606	0.80736	0.80985
6	-0.00194	-0.0114	0.22177	0.71718	0.77537	0.80916	0.81223
5	-0.00122	-0.01176	0.23165	0.7167	0.77536	0.81004	0.81319
4	-0.00159	-0.01171	0.25479	0.7194	0.77616	0.80961	0.81233
3	-0.00162	-0.01135	0.3072	0.727	0.7778	0.80539	0.80589
2	-0.00184	-0.00706	0.40756	0.74198	0.77852	0.79138	0.7865
1	-0.00189	0.02483	0.52952	0.75625	0.7721	0.76404	0.75291
0	-0.00139	0.11449	0.61404	0.75852	0.75603	0.72913	0.7131
-1	-0.00183	0.22574	0.66419	0.75112	0.73401	0.69245	0.67294
-2	0.00325	0.3216	0.69056	0.73833	0.70959	0.65594	0.63397
-3	0.01538	0.40816	0.70788	0.72167	0.68298	0.61953	0.59546
-4	0.04232	0.48453	0.71646	0.70192	0.65459	0.5821	0.5565
-5	0.09492	0.55724	0.71643	0.67859	0.62335	0.54363	0.51626
-6	0.17365	0.61582	0.71006	0.65189	0.58952	0.50314	0.47486
-7	0.25274	0.66033	0.699	0.62261	0.55359	0.46138	0.43234
-8	0.3298	0.69064	0.68298	0.59147	0.51644	0.4191	0.39025
-9	0.41599	0.7094	0.6666	0.55952	0.47927	0.3784	0.34896
