# Supplementary material for: Quantum anomalous Hall edge channels survive up to the Curie temperature
Source: Nat Commun. 2021 Sep 22;12:5599. doi: 10.1038/s41467-021-25912-w (PMC8458438; doi:10.1038/s41467-021-25912-w)
Supplement: Supplementary file 2 — Source Data [file 41467_2021_25912_MOESM2_ESM.zip › Fig3b.xlsx]

## Sheet: Sheet1
	T=25mK	T=120mK	T=560mK	T=1.4K	T=4.2K	T=11.6K	T=14K
Gate	1/R_B	1/R_B	1/R_B	1/R_B	1/R_B	1/R_B	1/R_B
[V]	[e^2/h]	[e^2/h]	[e^2/h]	[e^2/h]	[e^2/h]	[e^2/h]	[e^2/h]
9	0.00652	0.01454	0.02527	0.13818	0.44056	1.72838	3.67928
8	0.00363	0.01464	0.02254	0.11278	0.38545	1.57117	3.3594
7	0.00336	0.01419	0.02141	0.09579	0.34544	1.44973	3.07254
6	0.00447	0.01451	0.02225	0.08663	0.32267	1.38105	2.88718
5	0.00405	0.01431	0.02021	0.08302	0.31385	1.35372	2.79761
4	0.00413	0.01431	0.02137	0.08631	0.32028	1.37774	2.83042
3	0.00424	0.01451	0.02253	0.10369	0.36065	1.53334	3.14458
2	0.00438	0.01467	0.02883	0.16978	0.50696	2.03706	4.11999
1	0.00392	0.01381	0.05696	0.34469	0.8553	3.04271	5.96538
0	0.00451	0.01444	0.11622	0.62934	1.38921	4.43118	8.3968
-1	0.00495	0.01778	0.20055	0.9863	2.0356	6.02802	11.1294
-2	0.00577	0.02442	0.31885	1.40327	2.75858	7.75216	14.0019
-3	0.00562	0.03421	0.46459	1.88986	3.56963	9.59952	17.0617
-4	0.00576	0.05298	0.65839	2.46577	4.48499	11.6155	20.3316
-5	0.0075	0.08409	0.92754	3.15033	5.53046	13.7987	23.8355
-6	0.00733	0.13983	1.27259	3.95607	6.72368	16.2221	27.6288
-7	0.0086	0.22851	1.70301	4.87974	8.03693	18.7875	31.5915
-8	0.01115	0.35723	2.21983	5.89816	9.44815	21.4605	35.6446
-9	0.02216	0.53325	2.80331	6.9767	10.9242	24.109	39.5647
