# Supplementary material for: Quantum anomalous Hall edge channels survive up to the Curie temperature
Source: Nat Commun. 2021 Sep 22;12:5599. doi: 10.1038/s41467-021-25912-w (PMC8458438; doi:10.1038/s41467-021-25912-w)
Supplement: Supplementary file 2 — Source Data [file 41467_2021_25912_MOESM2_ESM.zip › Fig3c.xlsx]

## Sheet: Sheet1
	T=25mK	T=120mK	T=560mK	T=1.4K	T=4.2K	T=11.6K	T=14K
Gate	R_C	R_C	R_C	R_C	R_C	R_C	R_C
[V]	[Ohm]	[Ohm]	[Ohm]	[Ohm]	[Ohm]	[Ohm]	[Ohm]
9	1107.98	580.912	8474.72	38488.6	52346.9	61203.5	64298.3
8	1086.34	575.181	7884.59	37187.9	51571.9	61495.1	64964.4
7	1194.74	561.374	7538	36245.9	50926.9	61725.5	65474
6	1278.19	596.184	7437	35752.2	50540	61920.9	65794.1
5	1254.21	592.479	7517.34	35694.1	50429.1	62072.7	65984.5
4	1375.67	613.307	7863.56	36073.1	50566	62159.3	65980.1
3	1422.71	606.485	8649.37	37152.8	51173.6	62077.9	65522.2
2	1351.35	601.223	10469	39667.1	52594	61377.5	63921.3
1	1354.55	564.19	13993.1	43895.6	54368.9	59422.5	60752.5
0	1470.74	796.138	19014	48086.1	55064.4	56549.4	56928.2
-1	1224.68	1924.02	24232.5	50609.5	54573.2	53752.6	53595.6
-2	1147.49	3809.64	28680.8	51629.1	53570.2	51456.7	51016.8
-3	1946.77	6143.87	32180.3	51830.9	52459	49604.5	48999.2
-4	3084.97	9011.58	35073.4	51536.9	51325.4	48057.1	47342
-5	4490.1	12307.9	37519.4	51012.5	50233.9	46709	45944.2
-6	5800.65	15916.5	39208.7	50320.1	49185.5	45538.3	44732.1
-7	7836.31	19840.1	40311	49600.8	48242.1	44530.1	43703.6
-8	10445.5	23529	40923.1	48846.5	47374.2	43652	42812.8
-9	13787.3	26855.8	41149	48144.6	46616.5	42900.1	42050
